# Supplementary material for: Dinitro­sylbis[tris­(4-methyl­phen­yl)phosphane]iron
Source: Acta Crystallogr Sect E Struct Rep Online. 2011 Feb 12;67(Pt 3):m331. doi: 10.1107/S160053681100465X (PMC3052133; doi:10.1107/S160053681100465X)
Supplement: Supplementary file 2 [file e-67-0m331-Isup2.hkl]

# 
# h,k,l, Fc-squared, Fo-squared, sigma(Fo-squared) and status flag 
# 
data_I
_shelx_title ' 08056 in P-1' 
_shelx_refln_list_code          4 
_shelx_F_calc_maximum      267.33 
_exptl_crystal_F_000      1520.00 
_reflns_d_resolution_high  0.8107 
 
loop_ 
 _symmetry_equiv_pos_as_xyz 
 'x, y, z' 
 '-x, -y, -z' 
 
_cell_length_a    10.2400 
_cell_length_b    19.4090 
_cell_length_c    21.0400 
_cell_angle_alpha 114.508 
_cell_angle_beta   93.158 
_cell_angle_gamma  94.732 
 
_shelx_F_squared_multiplier     1.000 
 
loop_ 
 _refln_index_h 
 _refln_index_k 
 _refln_index_l 
 _refln_F_squared_calc 
 _refln_F_squared_meas 
 _refln_F_squared_sigma 
 _refln_observed_status 
   1   0   0     6920.34     7001.78     90.83 o 
   2   0   0     6152.93     6665.87    101.86 o 
   3   0   0       27.80       35.65      3.30 o 
   4   0   0     2734.00     2876.23     43.49 o 
   5   0   0       86.45      185.83      8.15 o 
   6   0   0      564.51      430.15     17.31 o 
   7   0   0     1953.07     1921.38     36.07 o 
   8   0   0      157.36      136.43     10.42 o 
   9   0   0     1676.39     1640.72     54.10 o 
  10   0   0     4394.12     4550.25    113.78 o 
  11   0   0     2708.46     2736.35     95.75 o 
  12   0   0        5.39        0.39     15.37 o 
 -12   1   0       13.14       35.66     17.65 o 
 -11   1   0      125.55      135.06     21.11 o 
 -10   1   0     1090.88     1088.65     64.25 o 
  -9   1   0     4142.27     4170.45     81.50 o 
  -8   1   0        2.52        2.58      5.58 o 
  -7   1   0     3444.65     3436.66     56.00 o 
  -6   1   0      696.77      739.64     18.18 o 
  -5   1   0        0.73       24.85      4.44 o 
  -4   1   0      611.43      590.65     13.63 o 
  -3   1   0     1066.40     1097.19     19.18 o 
  -2   1   0        6.88        9.69      1.88 o 
  -1   1   0    62519.58    65433.76    837.77 o 
   1   1   0    53347.14    55824.61    777.74 o 
   2   1   0     7853.99     8705.18    113.76 o 
   3   1   0      377.41      361.97     10.89 o 
   4   1   0      219.60      269.89      8.59 o 
   5   1   0        7.54       13.37      3.59 o 
   6   1   0     1426.13     1178.26     24.30 o 
   7   1   0      570.37      517.94     15.88 o 
   8   1   0       32.45       43.20      9.64 o 
   9   1   0     5436.04     5172.11    122.37 o 
  10   1   0     2476.03     2537.04     75.78 o 
  11   1   0      992.37     1003.52     62.32 o 
  12   1   0      638.15      617.36     78.16 o 
 -12   2   0      171.73      171.67     24.68 o 
 -11   2   0       41.57       42.16     19.60 o 
 -10   2   0     2819.12     2876.60     80.77 o 
  -9   2   0     1041.12      997.57     32.46 o 
  -8   2   0      887.52      794.37     31.06 o 
  -7   2   0      389.55      423.94     16.90 o 
  -6   2   0     5311.13     5128.37     75.98 o 
  -5   2   0     1765.17     1662.15     29.71 o 
  -4   2   0      929.47      949.67     18.76 o 
  -3   2   0     1667.61     1702.89     27.23 o 
  -2   2   0    26994.22    29365.00    399.99 o 
  -1   2   0     1013.93      995.89     15.15 o 
   0   2   0    55774.70    57200.59    729.01 o 
   1   2   0     1804.30     1821.89     25.89 o 
   2   2   0     1028.46     1113.65     18.01 o 
   3   2   0      460.77      465.63     10.55 o 
   4   2   0      670.55      776.57     19.74 o 
   5   2   0       29.87       35.56      5.16 o 
   6   2   0      305.94      289.76     10.93 o 
   7   2   0      852.32      735.07     19.82 o 
   8   2   0       13.53       10.44      6.62 o 
   9   2   0      296.61      310.55     36.35 o 
  10   2   0     1037.91     1204.62     56.29 o 
  11   2   0     2895.46     3122.41     91.99 o 
  12   2   0        8.53       11.26     49.61 o 
 -12   3   0        1.26       -7.61     20.75 o 
 -11   3   0       40.32       28.96     14.69 o 
 -10   3   0      397.37      416.52     21.88 o 
  -9   3   0        7.83       23.13      8.91 o 
  -8   3   0      268.23      292.56     19.36 o 
  -7   3   0     3378.86     3378.51     55.69 o 
  -6   3   0       94.05       72.89      6.77 o 
  -5   3   0       35.97        3.67      3.61 o 
  -4   3   0       10.72       14.25      3.37 o 
  -3   3   0     3095.05     3260.63     48.03 o 
  -2   3   0     2102.19     2266.20     39.18 o 
  -1   3   0    20370.60    22997.09    294.07 o 
   0   3   0    26994.31    28440.93    362.52 o 
   1   3   0     5356.91     5569.56     74.14 o 
   2   3   0      352.33      317.60      7.85 o 
   3   3   0      250.22      270.13      7.91 o 
   4   3   0    10854.84    12630.29    167.49 o 
   5   3   0    14210.91    15895.43    210.46 o 
   6   3   0       73.06      108.05     11.48 o 
   7   3   0     1213.70     1219.19     26.46 o 
   8   3   0      325.64      318.66     23.35 o 
   9   3   0       15.43       27.78     23.02 o 
  10   3   0     1433.71     1391.82     53.66 o 
  11   3   0      157.73      206.02     30.55 o 
  12   3   0       88.88       86.28     21.45 o 
 -12   4   0       17.10        9.07     22.29 o 
 -11   4   0      603.88      659.18     52.30 o 
 -10   4   0      782.74      717.28     59.04 o 
  -9   4   0       41.58       35.18      8.15 o 
  -8   4   0      400.67      382.25     19.01 o 
  -7   4   0       14.07       21.32      6.78 o 
  -6   4   0     3111.20     3058.07     50.05 o 
  -5   4   0      433.65      466.91     13.42 o 
  -4   4   0     5714.14     5968.25     83.68 o 
  -3   4   0     2675.94     2902.73     43.16 o 
  -2   4   0       10.90        9.24      7.60 o 
  -1   4   0    25524.66    27799.76    355.13 o 
   0   4   0     1649.66     1595.44     24.26 o 
   1   4   0     1720.96     1888.28     28.50 o 
   2   4   0     1030.33     1078.34     18.83 o 
   3   4   0      483.60      551.52     12.59 o 
   4   4   0      326.72      487.97     12.52 o 
   5   4   0      120.08       84.80      6.73 o 
   6   4   0       30.12       26.57      6.47 o 
   7   4   0       20.66       16.90      6.61 o 
   8   4   0        0.93       -3.67     11.99 o 
   9   4   0      635.41      712.57     71.93 o 
  10   4   0     1243.75     1192.56     50.06 o 
  11   4   0     1599.48     1706.13     72.31 o 
  12   4   0      264.05      297.78     31.09 o 
 -12   5   0       72.74       84.76     25.90 o 
 -11   5   0       26.33       27.91     19.21 o 
 -10   5   0      154.92      169.27     19.00 o 
  -9   5   0     1852.28     1882.33     39.89 o 
  -8   5   0      874.39      782.31     24.74 o 
  -7   5   0      418.64      485.67     23.47 o 
  -6   5   0      209.78      214.57     10.13 o 
  -5   5   0     1616.13     1368.00     26.53 o 
  -4   5   0     3434.89     4038.99     63.42 o 
  -3   5   0       19.11       33.61      4.21 o 
  -2   5   0      439.89      419.05     10.07 o 
  -1   5   0     5840.57     6136.12     82.92 o 
   0   5   0      561.78      471.95     15.27 o 
   1   5   0      279.14      232.62      7.34 o 
   2   5   0       19.12       19.76      3.12 o 
   3   5   0     3781.91     4578.88     65.55 o 
   4   5   0     3225.11     3665.84     55.26 o 
   5   5   0     2910.78     2940.00     47.30 o 
   6   5   0     2009.12     1961.14     35.77 o 
   7   5   0       73.93       71.11     13.15 o 
   8   5   0      135.51      112.80     18.79 o 
   9   5   0     2250.51     2302.33     71.63 o 
  10   5   0     4740.87     4963.84    126.47 o 
  11   5   0      504.90      555.15     37.95 o 
 -12   6   0      102.70      123.50     30.66 o 
 -11   6   0      460.61      374.42     32.43 o 
 -10   6   0      815.11      866.62     39.07 o 
  -9   6   0      343.83      311.43     19.82 o 
  -8   6   0      268.84      208.00     23.33 o 
  -7   6   0     1093.88     1051.91     27.62 o 
  -6   6   0      658.16      610.21     17.26 o 
  -5   6   0     5923.74     6321.93     90.73 o 
  -4   6   0     5345.68     5400.58     77.55 o 
  -3   6   0      267.25      286.36      9.45 o 
  -2   6   0      717.01      637.05     15.41 o 
  -1   6   0      142.92      165.70      9.23 o 
   0   6   0    16186.82    16815.14    218.46 o 
   1   6   0      350.78      332.89     10.60 o 
   2   6   0     1104.68     1047.08     20.02 o 
   3   6   0      658.08      642.63     18.98 o 
   4   6   0     3792.29     4343.42     64.67 o 
   5   6   0       97.45      124.39      7.88 o 
   6   6   0      619.61      661.04     19.61 o 
   7   6   0      300.94      322.80     22.66 o 
   8   6   0      125.69      114.92     17.52 o 
   9   6   0       32.04       70.63     16.92 o 
  10   6   0      415.75      408.28     31.40 o 
  11   6   0      708.54      836.52     46.00 o 
 -11   7   0      126.25       83.32     30.70 o 
 -10   7   0      177.22      219.57     22.41 o 
  -9   7   0      952.79      938.07     31.47 o 
  -8   7   0      291.74      273.20     17.35 o 
  -7   7   0      273.25      251.93     13.27 o 
  -6   7   0     1997.56     2188.59     39.68 o 
  -5   7   0     7258.26     7613.58    107.64 o 
  -4   7   0     1032.87     1202.29     23.79 o 
  -3   7   0     1670.09     1710.52     29.80 o 
  -2   7   0     1470.98     1688.18     28.65 o 
  -1   7   0     1673.78     1458.43     25.12 o 
   0   7   0    15859.46    17397.00    226.98 o 
   1   7   0     1383.98     1140.36     21.45 o 
   2   7   0      601.22      578.58     14.81 o 
   3   7   0       14.66       13.04      3.80 o 
   4   7   0      162.75      231.72     10.28 o 
   5   7   0     2918.89     3145.33     51.20 o 
   6   7   0     1119.33     1088.36     30.14 o 
   7   7   0      174.47      137.39     18.21 o 
   8   7   0      842.26      779.65     37.98 o 
   9   7   0      494.19      490.12     32.11 o 
  10   7   0     4462.11     4847.46    127.35 o 
  11   7   0      643.19      688.05     45.26 o 
 -12   8   0        0.07       -1.23     21.44 o 
 -11   8   0      353.72      340.36     40.19 o 
 -10   8   0     1142.81     1082.75     47.47 o 
  -9   8   0      187.85      160.03     16.13 o 
  -8   8   0      729.22      664.73     25.49 o 
  -7   8   0     4431.36     4036.35    125.88 o 
  -6   8   0      569.56      574.76     17.08 o 
  -5   8   0     1043.88     1084.69     37.01 o 
  -4   8   0     8259.32     8374.93    116.89 o 
  -3   8   0     1435.75     1692.58     29.86 o 
  -2   8   0     2071.75     2208.88     36.10 o 
  -1   8   0     2944.23     3139.73     47.90 o 
   0   8   0      139.48      123.71      5.89 o 
   1   8   0     1170.74     1047.27     21.03 o 
   2   8   0       50.80       47.94      4.67 o 
   3   8   0        0.33        0.45      3.42 o 
   4   8   0      850.91      832.96     19.72 o 
   5   8   0      531.09      535.35     34.43 o 
   6   8   0      723.38      746.18     33.04 o 
   7   8   0       88.79      115.56     17.38 o 
   8   8   0        1.48       12.02     11.22 o 
   9   8   0     1638.88     1746.78     63.17 o 
  10   8   0      106.02      124.78     23.20 o 
  11   8   0     1349.88     1487.69     63.58 o 
 -12   9   0        2.50      -13.14     18.52 o 
 -11   9   0     1263.58     1312.65     75.00 o 
 -10   9   0     1015.26     1083.18     45.45 o 
  -9   9   0       36.90       31.29     10.70 o 
  -8   9   0     2397.08     2339.60     54.54 o 
  -7   9   0      507.92      495.57     21.02 o 
  -6   9   0     1108.42     1126.75     31.57 o 
  -5   9   0     7919.51     8388.54    118.80 o 
  -4   9   0     1772.93     1697.01     31.93 o 
  -3   9   0     8811.50     9257.49    127.46 o 
  -2   9   0       72.30      117.57      6.70 o 
  -1   9   0     7452.63     8459.55    116.43 o 
   0   9   0     5247.35     5603.67     80.41 o 
   1   9   0     2360.55     2256.66     37.95 o 
   2   9   0        3.75        5.76      3.46 o 
   3   9   0      214.15      249.36     10.53 o 
   4   9   0     2993.54     3032.56     50.25 o 
   5   9   0     1861.63     1890.16     43.64 o 
   6   9   0      274.52      252.91     20.70 o 
   7   9   0      134.37      120.38     21.75 o 
   8   9   0      186.22      194.17     23.31 o 
   9   9   0      104.26       92.49     19.08 o 
  10   9   0     2305.49     2403.99     81.46 o 
 -11  10   0      466.17      512.27     50.11 o 
 -10  10   0      479.93      468.93     31.46 o 
  -9  10   0       24.81       22.52     29.55 o 
  -8  10   0      507.66      438.52     22.03 o 
  -7  10   0      471.18      433.78     25.81 o 
  -6  10   0     2400.24     2422.13     53.10 o 
  -5  10   0      145.92      148.59     12.10 o 
  -4  10   0     6224.22     6219.99    127.97 o 
  -3  10   0     2155.80     1999.40     44.70 o 
  -2  10   0     2036.98     2132.36     36.72 o 
  -1  10   0     4094.52     4309.24     64.83 o 
   0  10   0        4.94       11.00      3.64 o 
   1  10   0       74.72       48.72      5.49 o 
   2  10   0     4453.26     4464.72     68.13 o 
   3  10   0     1687.60     1673.54     32.41 o 
   4  10   0      462.82      463.77     15.44 o 
   5  10   0     3463.03     3263.59     79.72 o 
   6  10   0      348.87      366.29     25.00 o 
   7  10   0        3.44        2.64     10.48 o 
   8  10   0      404.86      465.48     31.81 o 
   9  10   0     2584.63     2650.61     84.03 o 
  10  10   0       11.65       24.60     20.44 o 
 -11  11   0       12.81      -18.90     19.60 o 
 -10  11   0      531.28      579.21     34.64 o 
  -9  11   0      128.88      138.18     20.24 o 
  -8  11   0     2018.59     1776.18     56.97 o 
  -7  11   0      349.80      322.40     18.54 o 
  -6  11   0      968.56      949.27     29.79 o 
  -5  11   0     1926.22     1773.17     47.90 o 
  -4  11   0     1214.37     1136.62     71.77 o 
  -3  11   0    11180.86    11409.93    183.06 o 
  -2  11   0      761.35      719.30     19.94 o 
  -1  11   0      162.74      116.11      7.80 o 
   0  11   0     5429.26     5354.06     79.52 o 
   1  11   0     1834.63     1821.90     54.16 o 
   2  11   0       43.77       38.63      5.84 o 
   3  11   0     2934.96     2868.21     49.28 o 
   4  11   0     1221.20     1187.83     28.65 o 
   5  11   0     4055.01     4085.18     79.46 o 
   6  11   0      336.37      305.68     29.20 o 
   7  11   0     1845.68     1828.20     62.61 o 
   8  11   0     1283.90     1369.78    128.45 o 
   9  11   0       62.43       94.73     23.17 o 
  10  11   0     1232.48     1318.34     82.30 o 
 -11  12   0      283.57      238.23     41.34 o 
 -10  12   0      585.05      634.75     37.19 o 
  -9  12   0       10.75       10.21     13.16 o 
  -8  12   0      104.54      116.06     19.52 o 
  -7  12   0     2239.41     2130.30     52.84 o 
  -6  12   0      369.82      392.68     21.74 o 
  -5  12   0      125.89      148.27     12.99 o 
  -4  12   0     5037.35     4940.47     90.89 o 
  -3  12   0       92.40      104.40     10.71 o 
  -2  12   0     1188.40     1178.48     31.22 o 
  -1  12   0     2935.26     3065.74     50.78 o 
   0  12   0       40.16       44.65      5.89 o 
   1  12   0     1979.59     1951.30     36.85 o 
   2  12   0     6571.97     6605.58     97.58 o 
   3  12   0      356.99      290.19     16.46 o 
   4  12   0     2137.77     2108.93     65.41 o 
   5  12   0     1017.46      986.34    113.16 o 
   6  12   0        5.64       19.18     14.14 o 
   7  12   0     1873.34     1900.38     64.83 o 
   8  12   0      186.92      182.85     24.64 o 
   9  12   0     1565.06     1538.02     62.71 o 
 -10  13   0     1569.68     1768.81     64.72 o 
  -9  13   0     1657.72     1646.09     60.39 o 
  -8  13   0      214.87      208.96     26.78 o 
  -7  13   0      204.28      230.69     49.14 o 
  -6  13   0     2500.28     2533.45     57.85 o 
  -5  13   0     5550.98     5680.96    104.38 o 
  -4  13   0      400.34      461.63     20.26 o 
  -3  13   0     7348.34     7305.28    125.99 o 
  -2  13   0      884.30      925.89     27.99 o 
  -1  13   0     2832.66     2830.00     58.00 o 
   0  13   0      175.59      242.10     13.61 o 
   1  13   0      578.98      527.71     26.64 o 
   2  13   0     2338.97     2342.79     87.89 o 
   3  13   0     9996.65     9853.22    243.29 o 
   4  13   0      459.65      442.21     24.75 o 
   5  13   0      334.58      299.09     23.16 o 
   6  13   0     3673.55     3694.35     98.52 o 
   7  13   0      170.37      153.35     22.25 o 
   8  13   0     1956.81     2139.22     74.01 o 
   9  13   0      785.60      974.32     49.23 o 
 -10  14   0      462.34      539.37     38.42 o 
  -9  14   0        2.49       25.78     15.54 o 
  -8  14   0      637.73      599.61     36.03 o 
  -7  14   0     1756.78     1698.42     59.65 o 
  -6  14   0      793.93      698.09     48.11 o 
  -5  14   0     1201.42     1280.01     37.32 o 
  -4  14   0     8002.15     7853.72    136.63 o 
  -3  14   0     2939.74     3008.17     70.86 o 
  -2  14   0       75.13       65.25      9.71 o 
  -1  14   0     1971.07     1910.12     45.14 o 
   0  14   0     8044.69     8035.14    117.03 o 
   1  14   0       34.07       34.77      7.30 o 
   2  14   0      122.77      119.56      9.50 o 
   3  14   0      468.92      438.30     20.63 o 
   4  14   0     1950.43     1974.58     48.75 o 
   5  14   0      751.22      755.36     36.70 o 
   6  14   0      545.98      595.57     34.79 o 
   7  14   0     1570.86     1706.88     63.03 o 
   8  14   0       44.68       41.48     17.74 o 
 -10  15   0      200.39      227.86     29.37 o 
  -9  15   0     1868.91     1892.78     70.93 o 
  -8  15   0     1025.31     1042.35     48.89 o 
  -7  15   0      238.37      265.26     26.41 o 
  -6  15   0     1949.98     2116.25    124.15 o 
  -5  15   0     1782.09     1869.96     61.64 o 
  -4  15   0      447.28      490.90     31.62 o 
  -3  15   0     1351.08     1301.69     37.19 o 
  -2  15   0      243.83      217.01     15.36 o 
  -1  15   0      526.14      534.92     25.41 o 
   0  15   0     1412.59     1477.57     39.33 o 
   1  15   0     3411.07     3337.33     58.40 o 
   2  15   0      224.14      234.09     13.63 o 
   3  15   0        3.06       -1.59      7.57 o 
   4  15   0        1.84        3.11      8.52 o 
   5  15   0      112.20      129.51     25.17 o 
   6  15   0      690.48      701.81     56.83 o 
   7  15   0      127.87      111.76     21.38 o 
   8  15   0      701.86      788.28     44.56 o 
  -9  16   0        9.85       -5.65     18.79 o 
  -8  16   0      599.96      603.29     47.80 o 
  -7  16   0      749.99      803.00     41.76 o 
  -6  16   0     1051.05     1044.85     46.15 o 
  -5  16   0      590.00      585.35     34.94 o 
  -4  16   0     2114.76     2256.88     69.80 o 
  -3  16   0       45.17       35.85     16.13 o 
  -2  16   0      324.23      329.57     27.74 o 
  -1  16   0      421.98      466.07     22.13 o 
   0  16   0     1526.89     1536.65     41.31 o 
   1  16   0       11.94       22.15      9.03 o 
   2  16   0      894.95      920.37     30.77 o 
   3  16   0        0.49        2.06      9.49 o 
   4  16   0       33.96       84.25     16.47 o 
   5  16   0      216.81      272.17     25.74 o 
   6  16   0      533.20      537.76     35.16 o 
   7  16   0     1285.91     1389.75     58.08 o 
  -8  17   0      267.35      239.95     28.90 o 
  -7  17   0       75.52       69.94     19.32 o 
  -6  17   0      844.60      943.37     45.81 o 
  -5  17   0      151.63      185.93     23.54 o 
  -4  17   0      620.51      595.45     34.98 o 
  -3  17   0      450.50      343.45     26.17 o 
  -2  17   0        1.03        7.74      8.78 o 
  -1  17   0       59.03       61.91     11.85 o 
   0  17   0      244.35      286.65     24.34 o 
   1  17   0      143.78      161.18     15.98 o 
   2  17   0      330.13      334.03     25.05 o 
   3  17   0      360.25      340.20     32.12 o 
   4  17   0        2.10       -0.36     12.20 o 
   5  17   0      534.36      542.93     34.28 o 
   6  17   0      221.41      251.00     28.28 o 
  -8  18   0      131.65      147.59     26.67 o 
  -7  18   0     2788.22     2880.06     91.07 o 
  -6  18   0       14.93       30.06     17.10 o 
  -5  18   0     1086.72      969.14     63.90 o 
  -4  18   0      942.27      999.42    108.47 o 
  -3  18   0      471.33      465.41     31.48 o 
  -2  18   0     1620.86     1621.08     76.77 o 
  -1  18   0       30.58       28.37     13.88 o 
   0  18   0      581.63      609.97     26.98 o 
   1  18   0      118.17      129.82     19.72 o 
   2  18   0      152.93      161.49     21.71 o 
   3  18   0       12.07       18.67     13.69 o 
   4  18   0      139.75      188.05     34.66 o 
   5  18   0      794.49      771.64     82.69 o 
  -7  19   0        4.56       -6.31     14.62 o 
  -6  19   0      637.04      706.58     76.46 o 
  -5  19   0      125.32      157.96     28.90 o 
  -4  19   0      841.60      822.70     43.19 o 
  -3  19   0      806.30      803.38     59.21 o 
  -2  19   0       80.29       68.89     22.21 o 
  -1  19   0        5.32        8.81     14.08 o 
   0  19   0      146.89      122.87     20.99 o 
   1  19   0      229.56      211.28     23.96 o 
   2  19   0      278.12      315.73     36.20 o 
   3  19   0      563.37      584.59     50.95 o 
   4  19   0       64.59       73.54     27.82 o 
  -6  20   0       53.70       79.66     21.05 o 
  -5  20   0      699.79      779.94     44.19 o 
  -4  20   0      271.50      266.08     32.01 o 
  -3  20   0      984.94     1072.65     49.53 o 
  -2  20   0      369.00      393.80     32.03 o 
  -1  20   0       23.96       16.42     15.32 o 
   0  20   0      825.61      733.91     55.64 o 
   1  20   0        4.19      -12.66     12.72 o 
   2  20   0        2.55       12.19     14.43 o 
   3  20   0       87.72       94.68     27.43 o 
  -4  21   0     1482.57     1637.34     68.78 o 
  -3  21   0      130.49      132.35     24.15 o 
  -2  21   0       90.01       76.65     20.17 o 
  -1  21   0      140.27      200.28     26.89 o 
   0  21   0       41.57      120.58     31.66 o 
   1  21   0       82.99       52.26     26.59 o 
   0 -22   1      415.28      420.59     48.65 o 
   1 -22   1       54.09       21.13     26.21 o 
   2 -22   1      464.04      473.01     36.19 o 
  -2 -21   1        0.32       -5.66     13.92 o 
  -1 -21   1       63.15      107.20     29.74 o 
   0 -21   1       93.48      143.48     32.35 o 
   1 -21   1       10.88       21.21     20.60 o 
   2 -21   1     2612.47     2670.73     84.17 o 
   3 -21   1      337.06      363.74     72.35 o 
   4 -21   1       20.22      -10.40     15.39 o 
   5 -21   1       11.81       15.14     16.23 o 
  -4 -20   1      680.95      682.11     56.64 o 
  -3 -20   1        2.24       19.44     15.84 o 
  -2 -20   1      219.95      289.88     55.37 o 
  -1 -20   1      250.28      201.92     24.37 o 
   0 -20   1       18.98       -7.96     13.31 o 
   1 -20   1      949.75      966.27     45.39 o 
   2 -20   1      503.44      512.27     83.19 o 
   3 -20   1      929.73      967.59     46.24 o 
   4 -20   1      146.05      154.42     24.70 o 
   5 -20   1      103.64      118.98     22.58 o 
   6 -20   1      382.41      378.83     32.90 o 
  -5 -19   1       34.42       16.06     25.44 o 
  -4 -19   1      822.41      899.13     64.17 o 
  -3 -19   1      187.51      186.67     26.13 o 
  -2 -19   1       18.18        4.63     13.35 o 
  -1 -19   1       46.59       52.02     12.76 o 
   0 -19   1      112.79      105.30     15.55 o 
   1 -19   1      754.83      731.67     30.33 o 
   2 -19   1      474.63      501.77     32.51 o 
   3 -19   1      282.88      301.83     36.77 o 
   4 -19   1       35.68       50.07     16.50 o 
   5 -19   1       23.93       22.76     14.48 o 
   6 -19   1     1242.24     1281.25     56.34 o 
   7 -19   1       22.35       16.07     16.29 o 
  -6 -18   1      250.03      262.87     29.37 o 
  -5 -18   1      292.34      241.66     26.45 o 
  -4 -18   1       15.80       16.45     19.14 o 
  -3 -18   1       17.09       19.99     13.45 o 
  -2 -18   1      367.26      354.32     39.92 o 
  -1 -18   1        0.16       -5.82     11.19 o 
   0 -18   1       81.05       76.76     13.53 o 
   1 -18   1      694.83      654.28     27.96 o 
   2 -18   1      240.24      271.92     19.48 o 
   3 -18   1       77.43       98.46     18.90 o 
   4 -18   1       46.41       55.64     15.95 o 
   5 -18   1      271.78      254.69     27.86 o 
   6 -18   1      186.30      195.80     25.59 o 
   7 -18   1        4.30       -0.60     15.13 o 
   8 -18   1     1457.74     1345.30     58.32 o 
  -6 -17   1       14.21       10.35     15.61 o 
  -5 -17   1       40.50       39.51     21.67 o 
  -4 -17   1      268.31      293.37     19.88 o 
  -3 -17   1       39.07       41.88     14.02 o 
  -2 -17   1      159.21      198.88     40.77 o 
  -1 -17   1     2833.17     2813.83     63.03 o 
   0 -17   1     1169.87      989.15     32.95 o 
   1 -17   1     1069.83      998.12     41.35 o 
   2 -17   1       87.14      101.79     14.02 o 
   3 -17   1      181.05      162.33     16.63 o 
   4 -17   1      409.91      422.82     28.75 o 
   5 -17   1      396.33      403.63     29.50 o 
   6 -17   1       92.34       86.63     18.48 o 
   7 -17   1       74.40       83.63     19.86 o 
   8 -17   1       11.36       33.79     23.29 o 
   9 -17   1      166.83      167.86     27.17 o 
  -7 -16   1      903.33      951.62     47.63 o 
  -6 -16   1      130.46      140.32     46.38 o 
  -5 -16   1      242.19      268.62     25.51 o 
  -4 -16   1       37.34       28.02     10.10 o 
  -3 -16   1       17.95        2.90      7.96 o 
  -2 -16   1      735.79      727.18     33.98 o 
  -1 -16   1       61.08       59.45     10.83 o 
   0 -16   1      534.47      522.75     23.24 o 
   1 -16   1     2582.94     2654.59     59.33 o 
   2 -16   1      793.31      726.15     28.38 o 
   3 -16   1       26.92       20.43     10.25 o 
   4 -16   1       50.08       52.77     13.69 o 
   5 -16   1       58.60       44.27     14.73 o 
   6 -16   1       71.62      100.69     24.59 o 
   7 -16   1        3.79       -0.54     14.30 o 
   8 -16   1     2083.25     2027.39     70.58 o 
   9 -16   1      223.60      187.82     26.64 o 
  -8 -15   1      183.45      210.68     27.34 o 
  -7 -15   1      241.27      314.59     45.96 o 
  -6 -15   1      154.63      149.96     21.46 o 
  -5 -15   1       65.43       70.48     36.16 o 
  -4 -15   1      448.66      423.73     28.96 o 
  -3 -15   1      359.10      367.00     19.44 o 
  -2 -15   1      283.47      282.93     16.81 o 
  -1 -15   1     1912.18     1876.56     38.39 o 
   0 -15   1     1357.03     1228.05     34.93 o 
   1 -15   1      407.33      341.08     26.31 o 
   2 -15   1     2717.51     2780.16     60.28 o 
   3 -15   1      169.37      147.48     14.33 o 
   4 -15   1     2057.50     2109.41     51.15 o 
   5 -15   1      187.50      212.89     17.39 o 
   6 -15   1      741.75      685.81     36.09 o 
   7 -15   1     1309.81     1328.34     52.35 o 
   8 -15   1      519.78      542.20     35.64 o 
   9 -15   1      872.27      851.54     44.80 o 
  10 -15   1      473.29      494.14     36.35 o 
  -8 -14   1       17.56        6.55     14.51 o 
  -7 -14   1      687.43      724.72     45.65 o 
  -6 -14   1       89.02      109.80     26.05 o 
  -5 -14   1      540.95      525.47     61.06 o 
  -4 -14   1      339.40      339.74     18.69 o 
  -3 -14   1     1448.15     1434.38     38.63 o 
  -2 -14   1      706.91      764.79     21.93 o 
  -1 -14   1       91.58       65.87      8.20 o 
   0 -14   1       32.46       22.93      5.89 o 
   1 -14   1     5489.26     5032.51     92.25 o 
   2 -14   1      826.19      778.77     26.24 o 
   3 -14   1     1983.85     1968.98     46.83 o 
   4 -14   1     1425.03     1422.24     39.83 o 
   5 -14   1      238.40      214.27     16.25 o 
   6 -14   1      148.06      153.52     20.50 o 
   7 -14   1     2644.30     2646.01    147.28 o 
   8 -14   1     1713.49     1585.15     58.06 o 
   9 -14   1     1242.43     1163.42     55.79 o 
  10 -14   1       48.10       48.97     26.74 o 
  -9 -13   1       33.82       41.87     18.08 o 
  -8 -13   1     1227.79     1295.62     54.94 o 
  -7 -13   1      391.45      441.25     30.63 o 
  -6 -13   1      131.11      114.61     18.93 o 
  -5 -13   1      237.62      256.20     17.04 o 
  -4 -13   1     5272.00     5264.62     97.88 o 
  -3 -13   1      123.43      135.52     18.49 o 
  -2 -13   1     1136.89     1128.53     26.53 o 
  -1 -13   1      980.85      971.20     26.55 o 
   0 -13   1     1300.72     1178.58     29.93 o 
   1 -13   1     2127.96     2043.06     45.90 o 
   2 -13   1     2356.30     2220.04     48.86 o 
   3 -13   1      892.32      853.04     27.29 o 
   4 -13   1        1.49       10.07      6.76 o 
   5 -13   1     1066.35     1064.15     32.37 o 
   6 -13   1     1086.05     1046.84     37.30 o 
   7 -13   1      165.78      147.96     15.45 o 
   8 -13   1     1482.82     1564.04     56.97 o 
   9 -13   1        9.50       20.56     14.41 o 
  10 -13   1      585.40      618.59     38.08 o 
  11 -13   1     1884.35     2161.06    106.90 o 
  -9 -12   1       30.25       50.66     18.33 o 
  -8 -12   1     1520.13     1505.98     75.58 o 
  -7 -12   1       49.09       71.56     17.52 o 
  -6 -12   1       47.35       65.37     15.38 o 
  -5 -12   1      560.10      501.01     22.06 o 
  -4 -12   1     1471.70     1441.81     37.79 o 
  -3 -12   1     6769.04     6894.47    116.18 o 
  -2 -12   1     4297.64     4278.09     67.39 o 
  -1 -12   1      921.24     1007.89     32.32 o 
   0 -12   1      308.29      303.84     15.55 o 
   1 -12   1       81.47       76.46      7.10 o 
   2 -12   1     5203.07     5069.38     90.55 o 
   3 -12   1      681.81      663.14     58.07 o 
   4 -12   1       39.15       62.22      9.31 o 
   5 -12   1        0.35        9.57      7.07 o 
   6 -12   1     2009.11     2025.49     48.90 o 
   7 -12   1      667.45      686.42     27.02 o 
   8 -12   1      363.19      369.78     27.50 o 
   9 -12   1     3852.65     3914.88    103.25 o 
  10 -12   1      291.94      275.21     27.51 o 
  11 -12   1       74.96       36.12     24.44 o 
 -10 -11   1      540.46      606.90     40.34 o 
  -9 -11   1      329.12      393.71     32.03 o 
  -8 -11   1       60.79       55.42     16.38 o 
  -7 -11   1      880.99      832.26     39.48 o 
  -6 -11   1       53.88       43.67     12.95 o 
  -5 -11   1      137.88      136.45     14.16 o 
  -4 -11   1     6105.56     5756.91    146.93 o 
  -3 -11   1     1804.75     1897.22     35.88 o 
  -2 -11   1      393.44      360.62     13.06 o 
  -1 -11   1     2046.31     1921.68     35.75 o 
   0 -11   1      337.81      508.68     16.69 o 
   1 -11   1      242.07      212.41      9.31 o 
   2 -11   1      504.00      418.63     13.60 o 
   3 -11   1     7046.89     7671.87    128.57 o 
   4 -11   1      345.34      368.96     16.72 o 
   5 -11   1     4607.77     4569.49     85.23 o 
   6 -11   1      452.84      455.57     20.27 o 
   7 -11   1      568.23      568.83     28.47 o 
   8 -11   1      659.69      599.09     25.69 o 
   9 -11   1       17.75       18.02     10.26 o 
  10 -11   1     1448.91     1483.07     55.62 o 
  11 -11   1      820.71      938.25     65.78 o 
 -10 -10   1      230.97      221.62     27.79 o 
  -9 -10   1      316.55      326.92     29.41 o 
  -8 -10   1     1499.04     1463.84     55.43 o 
  -7 -10   1        1.93       -2.00     13.72 o 
  -6 -10   1     2428.07     2214.87     57.80 o 
  -5 -10   1     4312.10     4143.09     68.95 o 
  -4 -10   1     2410.02     2206.49     39.79 o 
  -3 -10   1     3896.64     3729.42     58.95 o 
  -2 -10   1       16.45       23.80      4.78 o 
  -1 -10   1      740.03      701.63     17.34 o 
   0 -10   1      555.81      611.16     16.01 o 
   1 -10   1        1.34       -0.51      3.07 o 
   2 -10   1     3971.79     3723.75     57.09 o 
   3 -10   1     1218.78     1227.19     24.29 o 
   4 -10   1      163.33      259.06     16.70 o 
   5 -10   1       26.02       33.46      7.49 o 
   6 -10   1     6305.67     6488.93    114.15 o 
   7 -10   1      364.52      386.59     19.36 o 
   8 -10   1       24.78       26.37      9.33 o 
   9 -10   1      399.95      415.97     38.13 o 
  10 -10   1       60.71       61.44     14.09 o 
  11 -10   1      677.40      642.84     53.56 o 
 -10  -9   1       99.22      108.74     36.85 o 
  -9  -9   1     1086.18     1128.06     49.50 o 
  -8  -9   1       60.16       58.60     16.71 o 
  -7  -9   1      293.40      265.09     22.44 o 
  -6  -9   1      659.59      630.10     31.04 o 
  -5  -9   1      110.24       87.90     10.67 o 
  -4  -9   1     3555.66     3563.99     72.47 o 
  -3  -9   1       20.87       17.45      4.42 o 
  -2  -9   1     2284.64     2026.48     35.13 o 
  -1  -9   1     1247.42      980.67     18.24 o 
   0  -9   1       90.53      101.17      6.37 o 
   1  -9   1        8.76       -1.50      2.74 o 
   2  -9   1      345.54      413.78     12.60 o 
   3  -9   1    11324.61    12049.01    162.42 o 
   4  -9   1     1257.29     1365.14     26.37 o 
   5  -9   1     4942.41     5117.60     91.12 o 
   6  -9   1       63.75       52.16      8.79 o 
   7  -9   1      182.48      204.88     18.24 o 
   8  -9   1     1377.45     1395.78     38.98 o 
   9  -9   1      108.66      148.65     18.47 o 
  10  -9   1     1445.91     1389.26     89.95 o 
  11  -9   1     2693.79     3041.67    126.26 o 
  12  -9   1      103.39       43.80     25.74 o 
 -11  -8   1      579.62      596.72     39.90 o 
 -10  -8   1        0.80        8.73     14.37 o 
  -9  -8   1      674.96      574.51     35.41 o 
  -8  -8   1       63.84       48.62     15.09 o 
  -7  -8   1      588.56      577.04     30.95 o 
  -6  -8   1      871.74      803.27     37.67 o 
  -5  -8   1     2690.04     2536.59     43.52 o 
  -4  -8   1     1410.76     1304.34     26.06 o 
  -3  -8   1     4504.54     4416.40     65.80 o 
  -2  -8   1        9.03        4.56      3.24 o 
  -1  -8   1       11.45        1.10      2.91 o 
   0  -8   1     1411.92     1356.63     24.51 o 
   1  -8   1      224.03      297.09      9.18 o 
   2  -8   1     3282.14     3153.81     47.92 o 
   3  -8   1       50.57       41.32      4.90 o 
   4  -8   1      769.04      867.47     22.12 o 
   5  -8   1      265.64      280.68     10.83 o 
   6  -8   1     3790.74     3851.13     61.65 o 
   7  -8   1     1310.83     1286.00     34.85 o 
   8  -8   1      515.02      500.56     21.86 o 
   9  -8   1     1340.72     1373.08     39.39 o 
  10  -8   1       61.51       62.04     15.97 o 
  11  -8   1        1.07      -10.62     13.26 o 
  12  -8   1     1697.01     1442.83     81.08 o 
 -11  -7   1      466.27      551.22     37.72 o 
 -10  -7   1        3.56        4.28     14.18 o 
  -9  -7   1       77.93       63.57     17.82 o 
  -8  -7   1        2.23       10.92     10.80 o 
  -7  -7   1      379.26      370.47     24.29 o 
  -6  -7   1      393.64      321.68     17.88 o 
  -5  -7   1      297.68      273.29     10.70 o 
  -4  -7   1     2627.79     2519.22     41.47 o 
  -3  -7   1     1274.09     1108.24     24.04 o 
  -2  -7   1     6496.12     6255.29     87.26 o 
  -1  -7   1       90.05       91.44      5.46 o 
   0  -7   1      288.68      292.85      8.77 o 
   1  -7   1      300.26      317.82      9.00 o 
   2  -7   1     4097.53     4319.92     61.89 o 
   3  -7   1     6485.31     6215.35     87.00 o 
   4  -7   1     1179.90     1364.80     25.59 o 
   5  -7   1     3444.70     3384.99     53.61 o 
   6  -7   1      383.46      435.13     17.35 o 
   7  -7   1     1196.65     1238.49     27.98 o 
   8  -7   1     5306.66     5379.81    102.65 o 
   9  -7   1      735.65      773.20     28.32 o 
  10  -7   1     1274.31     1278.43     49.01 o 
  11  -7   1      336.92      417.21     40.61 o 
  12  -7   1      164.88      136.25     32.58 o 
 -11  -6   1     1050.79     1123.42     51.83 o 
 -10  -6   1       46.09       38.30     30.78 o 
  -9  -6   1     2412.01     2499.34     76.10 o 
  -8  -6   1       12.26       10.70     10.35 o 
  -7  -6   1     2018.06     2004.76     46.40 o 
  -6  -6   1       65.08      107.97     10.62 o 
  -5  -6   1       67.76       39.31      5.09 o 
  -4  -6   1     1715.66     1810.45     31.43 o 
  -3  -6   1     6006.17     6143.21     85.87 o 
  -2  -6   1     2474.18     2520.89     38.83 o 
  -1  -6   1       29.76       11.84      3.05 o 
   0  -6   1        0.40        2.79      2.70 o 
   1  -6   1     1258.12     1237.07     20.95 o 
   2  -6   1      360.86      316.23      9.53 o 
   3  -6   1     1573.21     1529.40     26.18 o 
   4  -6   1        2.53       -0.08      3.12 o 
   5  -6   1      792.04      846.90     23.86 o 
   6  -6   1     1256.91     1099.52     24.27 o 
   7  -6   1     1045.24     1036.49     24.61 o 
   8  -6   1      346.78      322.18     14.63 o 
   9  -6   1     1785.53     1834.13     45.78 o 
  10  -6   1      264.52      269.52     27.13 o 
  11  -6   1      376.80      371.00     28.38 o 
  12  -6   1      341.95      318.00     41.04 o 
 -11  -5   1      123.58      138.62     39.69 o 
 -10  -5   1      217.69      223.72     25.90 o 
  -9  -5   1      623.93      577.55     38.62 o 
  -8  -5   1     1108.28     1148.27     44.28 o 
  -7  -5   1        9.97       10.89      6.62 o 
  -6  -5   1     1096.12     1255.41     25.82 o 
  -5  -5   1      145.58      146.05      7.55 o 
  -4  -5   1     2911.05     3031.09     46.71 o 
  -3  -5   1     2622.62     2403.57     37.40 o 
  -2  -5   1    14886.94    15768.09    205.13 o 
  -1  -5   1        3.24       10.07      2.35 o 
   0  -5   1      745.49      812.20     14.74 o 
   1  -5   1     1480.81     1513.23     23.78 o 
   2  -5   1     2323.96     2358.32     36.97 o 
   3  -5   1     1131.85     1057.30     19.51 o 
   4  -5   1      172.80      261.32      9.21 o 
   5  -5   1      848.58      801.75     18.53 o 
   6  -5   1      196.25      246.72     10.58 o 
   7  -5   1     2046.55     2037.47     38.38 o 
   8  -5   1     5012.33     5023.45     79.18 o 
   9  -5   1     6238.53     6387.99    115.05 o 
  10  -5   1      513.91      549.19     25.00 o 
  11  -5   1        0.24       11.70     12.96 o 
  12  -5   1        4.96      -19.06     19.06 o 
 -12  -4   1      124.41      102.02     24.17 o 
 -11  -4   1     1253.50     1364.66     56.29 o 
 -10  -4   1        1.60       18.68     13.80 o 
  -9  -4   1     1879.02     1785.26     59.63 o 
  -8  -4   1      678.27      667.32     31.95 o 
  -7  -4   1     3375.40     3382.04     66.26 o 
  -6  -4   1      514.04      603.37     18.14 o 
  -5  -4   1      844.86      900.41     19.35 o 
  -4  -4   1     1173.83     1437.35     25.45 o 
  -3  -4   1     3757.74     3674.20     52.97 o 
  -2  -4   1      763.53      826.51     15.08 o 
  -1  -4   1     6901.69     7383.70     97.63 o 
   0  -4   1      113.85      102.65      4.21 o 
   1  -4   1     1792.14     1881.65     33.08 o 
   2  -4   1     2244.28     2395.45     44.15 o 
   3  -4   1     3201.61     3492.18     50.54 o 
   4  -4   1      193.69      251.67      8.68 o 
   5  -4   1     1155.45     1246.66     32.60 o 
   6  -4   1      158.68      100.90      7.69 o 
   7  -4   1     1502.45     1617.31     32.50 o 
   8  -4   1     3155.54     3122.28     54.43 o 
   9  -4   1     1201.48     1095.61     33.47 o 
  10  -4   1       18.19       20.74     11.22 o 
  11  -4   1      400.60      401.65     45.53 o 
  12  -4   1      652.42      622.47     54.72 o 
 -12  -3   1     1245.53     1161.13     54.10 o 
 -11  -3   1        0.54       -3.16     13.16 o 
 -10  -3   1      675.55      680.54     36.35 o 
  -9  -3   1      361.58      373.81     26.14 o 
  -8  -3   1     8631.05     8553.41    181.90 o 
  -7  -3   1       86.90       93.87      8.60 o 
  -6  -3   1      335.79      302.91     11.05 o 
  -5  -3   1      362.29      382.10     12.25 o 
  -4  -3   1      213.57      247.14     10.41 o 
  -3  -3   1      297.33      332.04      8.71 o 
  -2  -3   1     7411.55     7909.24    104.51 o 
  -1  -3   1     6304.64     6673.08     87.85 o 
   0  -3   1     1799.88     1788.87     25.48 o 
   1  -3   1    16401.17    17689.36    262.01 o 
   2  -3   1      574.80      612.79     11.72 o 
   3  -3   1    11080.70    12023.02    182.10 o 
   4  -3   1      142.38      139.35      6.48 o 
   5  -3   1      561.46      737.78     22.45 o 
   6  -3   1      586.73      539.25     15.35 o 
   7  -3   1     1958.92     1801.34     34.77 o 
   8  -3   1     3442.96     3389.35     66.60 o 
   9  -3   1     1333.29     1176.69     35.17 o 
  10  -3   1     2208.96     2134.51     52.87 o 
  11  -3   1      333.27      310.32     52.87 o 
  12  -3   1       10.81       14.99     22.44 o 
 -12  -2   1      517.83      597.47     39.15 o 
 -11  -2   1      645.75      623.57     37.47 o 
 -10  -2   1       59.80       70.53     21.67 o 
  -9  -2   1     6501.23     6682.22    150.79 o 
  -8  -2   1       38.03       33.39      8.36 o 
  -7  -2   1     3818.49     3597.85     58.05 o 
  -6  -2   1      549.29      584.61     16.67 o 
  -5  -2   1      135.94      131.53      6.76 o 
  -4  -2   1     4708.61     4799.62     68.00 o 
  -3  -2   1    14449.70    15574.54    202.20 o 
  -2  -2   1      500.78      468.19      9.23 o 
  -1  -2   1    14993.38    15899.33    235.84 o 
   0  -2   1       70.81       49.10      2.29 o 
   1  -2   1        4.93        9.60      2.12 o 
   2  -2   1      609.08      693.87     19.20 o 
   3  -2   1        6.85        8.80      2.31 o 
   4  -2   1      196.92      217.92      7.93 o 
   5  -2   1       37.15       22.91      4.58 o 
   6  -2   1     2035.06     1815.46     33.18 o 
   7  -2   1     2014.83     1885.03     35.74 o 
   8  -2   1    19070.71    18976.44    255.25 o 
   9  -2   1     1832.45     1869.24     49.84 o 
  10  -2   1       41.25       25.77     13.94 o 
  11  -2   1      245.40      218.77     25.47 o 
  12  -2   1      310.50      309.43     28.92 o 
 -12  -1   1      264.33      242.50     28.58 o 
 -11  -1   1       79.04       60.41     28.78 o 
 -10  -1   1       99.73      126.52     24.25 o 
  -9  -1   1      275.88      272.22     61.25 o 
  -8  -1   1     9260.98     9553.32    136.11 o 
  -7  -1   1      277.67      271.65     11.49 o 
  -6  -1   1     1259.84     1266.09     25.53 o 
  -5  -1   1      153.38      159.88      8.53 o 
  -4  -1   1      478.25      526.07     12.47 o 
  -3  -1   1     5108.05     5058.03     69.41 o 
  -2  -1   1    30658.84    32836.35    418.08 o 
  -1  -1   1     2063.48     2222.10     42.62 o 
   1  -1   1    18923.69    19936.18    293.85 o 
   2  -1   1    28158.47    30469.08    388.25 o 
   3  -1   1     6860.25     7421.96     99.35 o 
   4  -1   1     6653.21     6951.14     95.19 o 
   5  -1   1     1042.26     1192.18     32.79 o 
   6  -1   1      297.60      336.06     11.67 o 
   7  -1   1     7385.18     7603.58    109.34 o 
   8  -1   1        0.90        0.72      6.25 o 
   9  -1   1     1911.21     1748.65     44.23 o 
  10  -1   1      953.38      877.57     40.13 o 
  11  -1   1      638.85      728.69     39.15 o 
  12  -1   1      158.77      221.49     27.60 o 
 -12   0   1       18.37       12.70     15.97 o 
 -11   0   1      487.79      485.05     32.55 o 
 -10   0   1       89.13       94.83     22.40 o 
  -9   0   1     3380.60     3406.85     88.33 o 
  -8   0   1      264.73      244.35     12.31 o 
  -7   0   1    10515.24    10390.72    144.52 o 
  -6   0   1      311.16      275.45     15.62 o 
  -5   0   1       27.19       21.02      4.09 o 
  -4   0   1     1567.37     1613.73     27.35 o 
  -3   0   1     4124.29     4545.16     62.94 o 
  -2   0   1      145.72      124.81      4.25 o 
  -1   0   1    10122.67    10736.61    138.41 o 
   1   0   1     4225.61     4590.15     70.07 o 
   2   0   1     2123.94     2143.93     30.89 o 
   3   0   1    17179.67    18561.25    239.63 o 
   4   0   1     6222.43     6917.52     94.70 o 
   5   0   1     2489.57     2558.18     41.08 o 
   6   0   1     1060.71      881.98     32.70 o 
   7   0   1        0.97       -0.10      4.17 o 
   8   0   1     8394.84     8182.91    138.86 o 
   9   0   1      165.35      190.44     15.48 o 
  10   0   1      252.87      212.27     23.85 o 
  11   0   1      137.84      123.07     30.01 o 
  12   0   1      311.55      334.92     30.92 o 
 -12   1   1        5.26       10.57     15.47 o 
 -11   1   1      126.08      101.89     18.80 o 
 -10   1   1       64.11       69.22     15.99 o 
  -9   1   1     1009.11     1078.39     38.30 o 
  -8   1   1    12971.69    13179.96    182.13 o 
  -7   1   1     1910.33     1813.64     34.69 o 
  -6   1   1     3329.18     3720.34     58.05 o 
  -5   1   1     1011.57     1413.00     26.40 o 
  -4   1   1       94.90      130.92      7.90 o 
  -3   1   1       85.66       91.22      5.69 o 
  -2   1   1     3547.56     3932.37     53.75 o 
  -1   1   1     2895.96     3152.89     42.40 o 
   0   1   1      431.74      438.35      8.41 o 
   1   1   1     4685.56     4998.15     76.47 o 
   2   1   1    20916.50    22962.11    293.92 o 
   3   1   1    15978.89    16453.62    213.18 o 
   4   1   1     9417.09    10879.45    144.88 o 
   5   1   1      991.03     1138.74     22.41 o 
   6   1   1      671.90      706.63     17.48 o 
   7   1   1     6000.27     5630.18    143.03 o 
   8   1   1      512.96      425.71     19.92 o 
   9   1   1     2079.02     1942.78     72.24 o 
  10   1   1      546.14      495.57     31.98 o 
  11   1   1      249.66      253.01     27.82 o 
  12   1   1      259.16      316.84     31.78 o 
 -12   2   1       34.01       49.96     17.41 o 
 -11   2   1       17.21       39.19     14.86 o 
 -10   2   1       78.81       87.80     16.95 o 
  -9   2   1       20.94       15.37      7.05 o 
  -8   2   1        8.45       15.32      5.82 o 
  -7   2   1     5714.84     5732.19     85.76 o 
  -6   2   1       32.11       26.04      7.26 o 
  -5   2   1     1096.30     1329.11     26.50 o 
  -4   2   1     2212.05     2378.65     39.05 o 
  -3   2   1      404.42      429.71     10.24 o 
  -2   2   1    14403.30    16059.16    207.27 o 
  -1   2   1     2154.53     2408.85     35.24 o 
   0   2   1        0.66        2.43      1.38 o 
   1   2   1    20055.38    20479.88    261.83 o 
   2   2   1     7926.89     8435.35    111.16 o 
   3   2   1        9.73       16.10      3.94 o 
   4   2   1     4133.72     4738.76     67.59 o 
   5   2   1       36.02       44.15      5.13 o 
   6   2   1      127.26      202.11      9.36 o 
   7   2   1       35.49       41.86      7.63 o 
   8   2   1    11575.26    11791.62    192.53 o 
   9   2   1      250.82      188.94     21.83 o 
  10   2   1      143.69      139.76     21.45 o 
  11   2   1       44.88       43.65     17.21 o 
  12   2   1       36.36       23.79     17.62 o 
 -12   3   1        2.98       -4.48     14.28 o 
 -11   3   1      160.21      179.38     22.66 o 
 -10   3   1      582.94      518.25     28.79 o 
  -9   3   1      693.82      721.29     22.27 o 
  -8   3   1     9450.83     9512.27    156.72 o 
  -7   3   1     4198.99     4116.23     78.32 o 
  -6   3   1      191.33      157.78      8.76 o 
  -5   3   1       34.99       32.07      4.80 o 
  -4   3   1     4686.14     5287.14     74.89 o 
  -3   3   1    12737.24    13953.76    182.65 o 
  -2   3   1       20.64       30.74      5.70 o 
  -1   3   1    11768.28    12721.22    147.27 o 
   0   3   1    16829.23    17699.21    227.09 o 
   1   3   1    31580.21    33226.98    487.57 o 
   2   3   1     9545.54    10248.71    134.67 o 
   3   3   1     6628.21     6708.61     91.38 o 
   4   3   1     1944.04     2131.89     34.61 o 
   5   3   1      585.83      686.03     19.51 o 
   6   3   1      352.23      375.53     12.51 o 
   7   3   1     3252.53     3005.27     60.34 o 
   8   3   1     1363.10     1367.22     58.48 o 
   9   3   1     2652.51     2852.22    104.17 o 
  10   3   1        3.93        5.62     12.99 o 
  11   3   1      374.16      392.04     31.28 o 
  12   3   1       44.44       24.67     17.74 o 
 -12   4   1        6.43        0.23     20.83 o 
 -11   4   1      117.09      106.49     19.21 o 
 -10   4   1      751.51      720.19     28.39 o 
  -9   4   1      358.76      387.82     17.10 o 
  -8   4   1     1935.89     1829.27     37.29 o 
  -7   4   1     3435.59     3215.21     53.98 o 
  -6   4   1     1058.51     1083.85     23.80 o 
  -5   4   1     1777.53     2009.46     34.96 o 
  -4   4   1     2317.19     2482.48     39.47 o 
  -3   4   1     2326.71     2486.67     38.59 o 
  -2   4   1    19841.39    22323.94    331.54 o 
  -1   4   1     7491.54     8007.64     96.04 o 
   0   4   1     2409.95     2445.71     35.75 o 
   1   4   1     1492.40     1611.69     25.44 o 
   2   4   1    24075.52    25293.55    325.01 o 
   3   4   1    10103.87    10989.89    146.18 o 
   4   4   1     4257.49     4800.52     69.38 o 
   5   4   1       21.70       39.54      7.80 o 
   6   4   1      381.54      565.00     15.77 o 
   7   4   1     1224.22     1342.44     40.77 o 
   8   4   1     7592.28     7256.95    160.60 o 
   9   4   1        0.58       -4.76     11.86 o 
  10   4   1      105.33       95.84     19.58 o 
  11   4   1      755.20      671.65     40.72 o 
 -11   5   1        0.73       -3.00     17.98 o 
 -10   5   1       58.45       77.27     12.76 o 
  -9   5   1      221.42      227.79     15.74 o 
  -8   5   1      835.06      896.69     24.10 o 
  -7   5   1      339.93      338.57     13.45 o 
  -6   5   1     1456.81     1376.41     28.21 o 
  -5   5   1     6315.54     7464.84    104.96 o 
  -4   5   1     8194.46     9358.28    146.75 o 
  -3   5   1     4512.38     4961.70     70.66 o 
  -2   5   1       26.02       45.12      5.20 o 
  -1   5   1    14093.61    14830.75    172.55 o 
   0   5   1    14811.54    16067.55    208.55 o 
   1   5   1    17889.80    18892.75    244.52 o 
   2   5   1     8507.22     8980.32    120.58 o 
   3   5   1     7645.38     8017.98    109.48 o 
   4   5   1      191.48      217.99     10.20 o 
   5   5   1      359.01      335.07     11.51 o 
   6   5   1       34.31       46.58      6.08 o 
   7   5   1     2028.98     1941.21    112.16 o 
   8   5   1      102.21       78.49     15.05 o 
   9   5   1      742.39      773.49     38.64 o 
  10   5   1       80.74       75.63     18.55 o 
  11   5   1        4.33        0.56     15.68 o 
 -11   6   1      523.63      439.15     29.31 o 
 -10   6   1      688.77      647.85     27.13 o 
  -9   6   1     1669.36     1595.87     36.11 o 
  -8   6   1     4614.40     4405.50     71.83 o 
  -7   6   1     3223.05     3149.92     53.77 o 
  -6   6   1     2664.69     2785.07     47.25 o 
  -5   6   1      297.96      389.13     14.16 o 
  -4   6   1      935.39      943.60     23.76 o 
  -3   6   1       93.01      190.39      7.81 o 
  -2   6   1    14831.50    17145.01    223.73 o 
  -1   6   1      466.53      493.35     12.53 o 
   0   6   1      429.31      449.85     16.23 o 
   1   6   1     2853.78     3091.78     46.28 o 
   2   6   1    10570.60    10174.34    136.60 o 
   3   6   1     1913.23     2007.40     33.89 o 
   4   6   1     3305.52     3206.35     50.39 o 
   5   6   1       42.23       63.31      6.40 o 
   6   6   1      194.72      184.80     11.82 o 
   7   6   1       98.27       82.91     14.43 o 
   8   6   1     1769.28     1791.78     59.34 o 
   9   6   1      574.99      613.00     42.92 o 
  10   6   1       58.38       66.95     19.32 o 
  11   6   1      387.08      350.44     31.83 o 
 -11   7   1      224.89      210.95     33.66 o 
 -10   7   1        6.10        0.75      9.50 o 
  -9   7   1     3295.21     3175.72     67.90 o 
  -8   7   1      795.46      769.38     28.51 o 
  -7   7   1      641.55      600.91     18.52 o 
  -6   7   1     2515.21     2511.92     44.10 o 
  -5   7   1        3.54        8.50      3.98 o 
  -4   7   1      195.70      168.37      8.54 o 
  -3   7   1     1267.62     1378.42     25.56 o 
  -2   7   1      926.50     1327.63     24.15 o 
  -1   7   1     5184.93     5282.83     74.57 o 
   0   7   1    10775.47    12189.53    161.79 o 
   1   7   1     4085.16     3620.79     54.03 o 
   2   7   1     1554.06     1551.82     27.95 o 
   3   7   1     5995.75     5385.30     78.06 o 
   4   7   1      300.77      279.17     10.73 o 
   5   7   1     1003.37      901.97     21.21 o 
   6   7   1      233.36      217.36     18.39 o 
   7   7   1     2561.15     2454.12     70.91 o 
   8   7   1      686.08      632.43     33.79 o 
   9   7   1      500.83      579.32     35.06 o 
  10   7   1       53.78       36.82     19.21 o 
  11   7   1        6.64       22.21     18.50 o 
 -11   8   1      593.98      717.54     54.72 o 
 -10   8   1     1104.22     1211.42     47.91 o 
  -9   8   1        0.39        4.87      8.38 o 
  -8   8   1     3003.00     3057.95     65.04 o 
  -7   8   1     2840.91     2868.71     60.14 o 
  -6   8   1     1355.21     1369.44     36.82 o 
  -5   8   1       17.78        4.94      4.56 o 
  -4   8   1       19.37        9.99      4.22 o 
  -3   8   1     1349.73     1250.52     28.94 o 
  -2   8   1     1100.21     1314.99     24.70 o 
  -1   8   1      656.07      798.87     17.48 o 
   0   8   1     3629.35     4209.13     62.03 o 
   1   8   1      574.85      680.42     16.16 o 
   2   8   1    10179.75    10273.01    140.00 o 
   3   8   1       57.83       76.46      6.88 o 
   4   8   1     3708.42     3613.85     57.37 o 
   5   8   1       99.62      109.72      8.62 o 
   6   8   1      124.05      146.77     17.71 o 
   7   8   1       24.89        9.50     14.02 o 
   8   8   1      513.67      547.91     32.68 o 
   9   8   1        7.70       25.26     14.55 o 
  10   8   1      325.13      316.95     31.90 o 
 -11   9   1      161.17      232.47     37.12 o 
 -10   9   1      239.98      229.58     24.59 o 
  -9   9   1     2660.26     2466.55     72.69 o 
  -8   9   1      666.58      636.96     25.38 o 
  -7   9   1      903.27      910.82     29.18 o 
  -6   9   1     3124.41     2992.17     61.11 o 
  -5   9   1      172.08      191.86     17.27 o 
  -4   9   1      380.50      353.47     16.45 o 
  -3   9   1       14.00       14.73      6.11 o 
  -2   9   1      669.20      696.22     16.63 o 
  -1   9   1     1083.75     1145.96     23.10 o 
   0   9   1      223.13      278.22     10.09 o 
   1   9   1     4076.30     3876.06     59.29 o 
   2   9   1      861.62      908.03     20.70 o 
   3   9   1     4107.04     3932.56     61.59 o 
   4   9   1      118.22      115.24      8.77 o 
   5   9   1      259.35      277.74     12.50 o 
   6   9   1       50.44       49.59     12.14 o 
   7   9   1      777.77      761.58     36.47 o 
   8   9   1      900.89      977.31     44.80 o 
   9   9   1      301.27      329.36     29.20 o 
  10   9   1       85.33       64.40     20.24 o 
 -11  10   1     2363.29     2505.19    112.66 o 
 -10  10   1     1849.24     1809.07     62.57 o 
  -9  10   1      330.89      317.15     25.92 o 
  -8  10   1     1115.69     1037.73     69.32 o 
  -7  10   1      800.04      849.35     28.49 o 
  -6  10   1      174.07      195.41     13.99 o 
  -5  10   1      681.95      616.24     21.87 o 
  -4  10   1      151.79      147.74      9.00 o 
  -3  10   1       11.66       23.29      5.27 o 
  -2  10   1       93.85      128.81     10.06 o 
  -1  10   1     3977.24     3956.47     60.90 o 
   0  10   1       15.92        3.13      3.47 o 
   1  10   1      402.62      368.19     18.37 o 
   2  10   1     3106.33     3127.52     51.36 o 
   3  10   1       31.81       44.13      6.45 o 
   4  10   1     9268.44     8981.76    114.97 o 
   5  10   1      948.81      923.75     36.87 o 
   6  10   1       92.22       62.92     28.24 o 
   7  10   1      156.54      103.12     23.52 o 
   8  10   1      195.40      178.29     23.45 o 
   9  10   1      404.47      406.19     32.69 o 
  10  10   1      109.68      109.95     22.52 o 
 -11  11   1       16.61       14.86     19.52 o 
 -10  11   1      109.53      137.01     22.41 o 
  -9  11   1      749.79      828.13     44.50 o 
  -8  11   1        5.51       18.29     12.82 o 
  -7  11   1       42.65       63.15     14.68 o 
  -6  11   1     2056.07     2113.71     49.17 o 
  -5  11   1      110.64       95.77     11.14 o 
  -4  11   1      243.33      247.03     14.04 o 
  -3  11   1      647.20      727.52     23.01 o 
  -2  11   1     1421.59     1271.50     26.46 o 
  -1  11   1       11.24       18.13      4.81 o 
   0  11   1      489.73      497.56     31.65 o 
   1  11   1     4343.10     4301.79     66.87 o 
   2  11   1     1351.44     1286.87     30.71 o 
   3  11   1    18771.71    19066.69    266.93 o 
   4  11   1        9.87        3.93      5.79 o 
   5  11   1     1738.54     1735.72     55.78 o 
   6  11   1     2352.33     2339.46     70.35 o 
   7  11   1      524.71      462.67     30.32 o 
   8  11   1     1202.33     1241.43     65.78 o 
   9  11   1      578.11      549.53     51.99 o 
 -11  12   1     1912.92     2014.87     98.64 o 
 -10  12   1      602.81      663.78     38.91 o 
  -9  12   1      164.83      187.01     24.10 o 
  -8  12   1      311.70      305.28     60.98 o 
  -7  12   1       70.18       36.38     13.16 o 
  -6  12   1      166.84      172.38     20.21 o 
  -5  12   1       16.53       12.46      7.22 o 
  -4  12   1     2211.24     2145.95     62.63 o 
  -3  12   1       15.66        7.52      6.22 o 
  -2  12   1      609.21      490.77     19.07 o 
  -1  12   1     1554.45     1591.74     32.78 o 
   0  12   1     2329.86     2143.74     39.40 o 
   1  12   1     1300.75     1247.16     27.48 o 
   2  12   1     3487.52     3438.56     57.47 o 
   3  12   1      415.07      459.54     16.63 o 
   4  12   1     5971.58     6008.50    108.20 o 
   5  12   1      968.85     1008.61     40.99 o 
   6  12   1       81.44       67.97     15.71 o 
   7  12   1       10.55       11.69     12.98 o 
   8  12   1        1.02        8.06     14.16 o 
   9  12   1      173.89      171.92     25.59 o 
 -10  13   1       53.71       63.50     19.26 o 
  -9  13   1     2170.23     2090.36    109.74 o 
  -8  13   1      505.30      561.78     34.37 o 
  -7  13   1      415.60      389.57     28.17 o 
  -6  13   1     1874.87     1821.58     59.64 o 
  -5  13   1      209.30      175.76     20.62 o 
  -4  13   1     1779.02     1721.71     45.70 o 
  -3  13   1      224.70      231.15     38.54 o 
  -2  13   1     2776.00     2742.66     57.57 o 
  -1  13   1     2315.25     2115.01     97.44 o 
   0  13   1       87.38       87.32     10.81 o 
   1  13   1     2140.72     2041.59     35.26 o 
   2  13   1      510.60      501.31     18.59 o 
   3  13   1     4067.72     3960.39    122.69 o 
   4  13   1      495.33      459.22     24.37 o 
   5  13   1      167.95      194.69     21.70 o 
   6  13   1      205.30      204.45     24.03 o 
   7  13   1      586.70      582.22     48.34 o 
   8  13   1      179.75      198.18     26.25 o 
 -10  14   1      902.98      886.22     46.33 o 
  -9  14   1      117.77      161.39     24.06 o 
  -8  14   1      360.79      398.62     33.35 o 
  -7  14   1        9.34        4.27     12.39 o 
  -6  14   1       18.29       17.90     12.50 o 
  -5  14   1      362.85      366.08     26.36 o 
  -4  14   1      217.82      166.33     19.56 o 
  -3  14   1      403.73      401.28     19.65 o 
  -2  14   1     5433.80     5133.15     94.78 o 
  -1  14   1     1466.62     1405.39     57.79 o 
   0  14   1     1782.95     1695.58     42.04 o 
   1  14   1     2493.12     2293.18     83.77 o 
   2  14   1     1069.09     1109.90     31.62 o 
   3  14   1      481.57      465.24     18.03 o 
   4  14   1        4.62       10.87     10.16 o 
   5  14   1      151.59      147.24     20.18 o 
   6  14   1        4.35        6.33     13.03 o 
   7  14   1        7.50       20.04     15.43 o 
   8  14   1       15.39       16.45     15.98 o 
  -9  15   1     1026.94     1126.63     52.76 o 
  -8  15   1      427.44      454.86     33.17 o 
  -7  15   1      145.52      181.90     24.20 o 
  -6  15   1       48.92       37.96     15.20 o 
  -5  15   1      434.56      400.08     28.54 o 
  -4  15   1     1178.65     1283.77     48.74 o 
  -3  15   1     1048.09      926.23     40.08 o 
  -2  15   1     1095.93     1040.99     37.64 o 
  -1  15   1     3141.49     2921.42     62.45 o 
   0  15   1      209.85      205.30     15.51 o 
   1  15   1      182.44      166.77     13.30 o 
   2  15   1     2753.79     2695.55     51.06 o 
   3  15   1       95.28      101.26     15.12 o 
   4  15   1       16.29        0.36     10.72 o 
   5  15   1     1088.17     1067.52    104.90 o 
   6  15   1      116.61      120.86     21.41 o 
   7  15   1      259.07      291.46     31.47 o 
  -9  16   1        6.63       10.24     17.02 o 
  -8  16   1       45.03       51.30     19.49 o 
  -7  16   1       29.62       17.16     14.72 o 
  -6  16   1      673.72      627.27     37.13 o 
  -5  16   1     1562.62     1614.20     76.27 o 
  -4  16   1     1038.52      910.02     41.57 o 
  -3  16   1        0.89       -0.56     11.11 o 
  -2  16   1     1275.65     1362.44     49.58 o 
  -1  16   1       96.94       91.97     16.83 o 
   0  16   1      631.19      553.40     24.07 o 
   1  16   1     3518.52     3353.41     70.67 o 
   2  16   1      860.87      864.29     30.08 o 
   3  16   1      294.64      292.27     21.99 o 
   4  16   1     1595.06     1727.68     59.18 o 
   5  16   1       34.96       48.42     16.44 o 
   6  16   1      691.22      671.53     53.64 o 
   7  16   1      117.55      141.40     27.20 o 
  -8  17   1      135.98      103.60     22.60 o 
  -7  17   1       37.22       55.14     18.28 o 
  -6  17   1      235.19      278.07     29.78 o 
  -5  17   1       76.26       71.51     17.95 o 
  -4  17   1      310.39      353.04     28.35 o 
  -3  17   1      319.23      349.70     39.23 o 
  -2  17   1      958.36      808.09     41.54 o 
  -1  17   1     3030.06     3067.31     84.99 o 
   0  17   1      751.94      772.43     29.47 o 
   1  17   1      107.90      106.22     14.67 o 
   2  17   1     1250.71     1179.64     46.13 o 
   3  17   1      724.42      770.16     38.20 o 
   4  17   1       54.81       44.39     14.99 o 
   5  17   1      610.16      575.85     35.70 o 
   6  17   1       54.52       65.56     19.67 o 
  -7  18   1        7.38       18.29     16.91 o 
  -6  18   1       62.86       51.32     18.55 o 
  -5  18   1     1275.21     1226.91     53.17 o 
  -4  18   1       13.63       18.15     15.56 o 
  -3  18   1       11.62       21.68     26.09 o 
  -2  18   1      998.97      973.93     44.57 o 
  -1  18   1      238.85      215.52     24.66 o 
   0  18   1      362.50      319.02     25.90 o 
   1  18   1     1938.31     1848.41    106.59 o 
   2  18   1        1.16      -11.33     11.33 o 
   3  18   1       47.89       40.12     22.52 o 
   4  18   1      460.93      440.59     32.68 o 
   5  18   1        5.41       16.51     14.71 o 
  -7  19   1       74.38       68.69     19.70 o 
  -6  19   1        1.22       -8.34     25.09 o 
  -5  19   1       21.68       15.85     16.25 o 
  -4  19   1     1563.31     1627.18     62.39 o 
  -3  19   1      811.53      878.52     44.11 o 
  -2  19   1       11.55       -1.54     14.23 o 
  -1  19   1     2458.13     2531.39     78.29 o 
   0  19   1     1206.34     1194.31     97.60 o 
   1  19   1       37.02       41.58     23.05 o 
   2  19   1      786.08      674.49     76.31 o 
   3  19   1       85.57       62.17     25.21 o 
   4  19   1      442.23      529.33     52.26 o 
  -5  20   1      305.03      331.07     40.35 o 
  -4  20   1       10.62        0.97     16.70 o 
  -3  20   1       66.45       88.86     21.11 o 
  -2  20   1     3559.60     3751.69    104.55 o 
  -1  20   1        7.13       45.67     17.24 o 
   0  20   1     1393.38     1557.19     84.38 o 
   1  20   1      585.60      646.84     53.64 o 
   2  20   1        2.87        3.00     20.52 o 
  -3  21   1      625.02      746.90     44.42 o 
  -2  21   1      147.03      110.92     23.08 o 
  -1  21   1     1538.74     1713.18     65.40 o 
   0  21   1        1.28       12.68     23.82 o 
  -1 -22   2      803.40      731.97     51.22 o 
   0 -22   2      289.67      348.72     30.54 o 
   1 -22   2      195.30      198.65     36.96 o 
   2 -22   2      119.70      104.07     22.03 o 
   3 -22   2      227.56      281.26     31.37 o 
  -3 -21   2      283.92      328.41     30.48 o 
  -2 -21   2      894.68      905.86     45.18 o 
  -1 -21   2      745.55      721.83     63.09 o 
   0 -21   2      398.55      418.63     69.16 o 
   1 -21   2      173.01      220.48     37.58 o 
   2 -21   2       43.21       70.59     18.49 o 
   3 -21   2       53.76       30.22     16.55 o 
   4 -21   2      176.38      168.94     27.63 o 
   5 -21   2     1010.53     1056.58     52.16 o 
  -4 -20   2      179.32      227.24     39.96 o 
  -3 -20   2        2.70        3.69     14.52 o 
  -2 -20   2      700.71      836.38     42.84 o 
  -1 -20   2      859.59      911.41     43.23 o 
   0 -20   2      215.39      211.94     24.80 o 
   1 -20   2       81.37       81.66     14.69 o 
   2 -20   2     1331.26     1331.55     53.79 o 
   3 -20   2        1.51        4.27     13.27 o 
   4 -20   2     1249.20     1302.33    117.73 o 
   5 -20   2       18.15       22.25     16.91 o 
   6 -20   2       98.70      119.29     22.54 o 
   7 -20   2       28.02       15.86     16.09 o 
  -5 -19   2      637.27      695.33     58.87 o 
  -4 -19   2        5.14       -6.46     19.98 o 
  -3 -19   2      459.32      492.65     32.70 o 
  -2 -19   2      412.53      428.85     30.21 o 
  -1 -19   2      455.28      434.73     32.85 o 
   0 -19   2     1307.78     1163.92     47.37 o 
   1 -19   2       18.90       11.08     10.30 o 
   2 -19   2       40.52       65.05     13.27 o 
   3 -19   2      132.52       80.40     18.62 o 
   4 -19   2       13.47       27.02     24.13 o 
   5 -19   2      953.79     1009.50     47.71 o 
   6 -19   2      138.05      168.91     24.80 o 
   7 -19   2      102.35       77.45     29.82 o 
  -6 -18   2      658.36      690.93    107.17 o 
  -5 -18   2      204.67      213.11     25.03 o 
  -4 -18   2        1.48       16.90     13.80 o 
  -3 -18   2        4.98       14.58     13.58 o 
  -2 -18   2       79.08       88.35     16.82 o 
  -1 -18   2     1086.41     1053.08     36.10 o 
   0 -18   2      212.90      210.03     17.82 o 
   1 -18   2      959.03      983.48     33.83 o 
   2 -18   2       83.78       88.60     13.91 o 
   3 -18   2      207.89      221.41     18.81 o 
   4 -18   2      290.03      264.71     31.66 o 
   5 -18   2      326.60      296.10     27.48 o 
   6 -18   2       14.10       14.89     14.60 o 
   7 -18   2        5.85        6.53     14.50 o 
   8 -18   2      763.07      802.62     44.85 o 
  -7 -17   2      657.52      747.45     43.12 o 
  -6 -17   2     1243.50     1270.52     53.03 o 
  -5 -17   2      273.27      331.81     37.81 o 
  -4 -17   2      106.23      130.04     15.70 o 
  -3 -17   2      210.85      209.68     22.66 o 
  -2 -17   2        8.58        9.91     11.60 o 
  -1 -17   2        6.11       14.39     11.58 o 
   0 -17   2     1512.46     1510.42     43.30 o 
   1 -17   2      177.00      186.93     16.48 o 
   2 -17   2        2.23        4.83      8.43 o 
   3 -17   2       86.98       85.84     14.73 o 
   4 -17   2      233.01      258.24     18.78 o 
   5 -17   2     1501.31     1513.43     55.75 o 
   6 -17   2      626.52      581.53     35.39 o 
   7 -17   2       87.00       82.78     18.31 o 
   8 -17   2       32.48       51.25     19.11 o 
   9 -17   2      186.78      176.77     27.37 o 
  -7 -16   2      601.78      542.72     36.66 o 
  -6 -16   2      452.16      492.04     54.99 o 
  -5 -16   2       25.45       38.93     23.02 o 
  -4 -16   2       56.19       65.01     16.90 o 
  -3 -16   2        5.83       11.31      8.38 o 
  -2 -16   2       51.31       55.72     13.50 o 
  -1 -16   2     1125.93     1087.95     41.57 o 
   0 -16   2      216.39      216.99     16.04 o 
   1 -16   2      762.96      750.94     45.73 o 
   2 -16   2       15.16       11.81      8.06 o 
   3 -16   2        7.02       16.87      8.59 o 
   4 -16   2     2007.99     2053.06     74.49 o 
   5 -16   2      121.45      121.79     14.72 o 
   6 -16   2      894.02      920.67     42.77 o 
   7 -16   2      142.92      116.57     20.62 o 
   8 -16   2      814.25      825.86     42.98 o 
   9 -16   2      353.16      384.84     32.46 o 
  -8 -15   2        7.90       12.48     15.21 o 
  -7 -15   2      192.61      237.58     27.75 o 
  -6 -15   2     3329.91     3467.81     95.93 o 
  -5 -15   2      243.76      228.28     18.01 o 
  -4 -15   2      512.88      528.96     23.47 o 
  -3 -15   2      584.74      613.66     39.22 o 
  -2 -15   2     2470.03     2282.58     54.26 o 
  -1 -15   2       28.83       29.58      8.82 o 
   0 -15   2     1913.92     1880.09     44.99 o 
   1 -15   2      385.27      306.20     17.92 o 
   2 -15   2      233.82      249.71     18.99 o 
   3 -15   2      509.06      492.56     21.99 o 
   4 -15   2     1588.39     1560.84     56.21 o 
   5 -15   2      403.77      436.30     22.07 o 
   6 -15   2        3.61        7.01      9.39 o 
   7 -15   2      378.65      411.57     29.67 o 
   8 -15   2        3.90       16.94     14.59 o 
   9 -15   2      684.84      709.63     40.05 o 
  10 -15   2      941.72      907.27     46.62 o 
  -9 -14   2      250.18      216.02     29.08 o 
  -8 -14   2       49.92       32.04     17.71 o 
  -7 -14   2     1970.14     1943.41    144.90 o 
  -6 -14   2      248.50      291.44     36.39 o 
  -5 -14   2      783.44      788.90     28.99 o 
  -4 -14   2      394.69      319.58     18.13 o 
  -3 -14   2      795.49      692.76     27.63 o 
  -2 -14   2        2.97        6.51      5.83 o 
  -1 -14   2     1314.63     1268.32     28.53 o 
   0 -14   2      935.77      863.51     26.86 o 
   1 -14   2     1613.03     1616.05     40.04 o 
   2 -14   2       37.64       52.29      9.99 o 
   3 -14   2     2261.51     2092.07     81.90 o 
   4 -14   2       80.94       76.35     11.08 o 
   5 -14   2     2670.15     2469.78    120.05 o 
   6 -14   2     2657.91     2639.16     60.55 o 
   7 -14   2      150.60      144.33     16.10 o 
   8 -14   2       16.37      -10.01     12.68 o 
   9 -14   2      477.57      462.36     31.98 o 
  10 -14   2      722.57      756.67     42.16 o 
  -9 -13   2       30.65       28.71     16.40 o 
  -8 -13   2      232.74      240.82     27.00 o 
  -7 -13   2        1.59       -4.12     12.17 o 
  -6 -13   2     3894.33     3825.72    100.30 o 
  -5 -13   2       15.96       11.49      8.22 o 
  -4 -13   2        2.15        0.03      7.24 o 
  -3 -13   2      110.43       80.16     12.36 o 
  -2 -13   2       93.01       73.37      8.18 o 
  -1 -13   2      819.44      822.83     20.98 o 
   0 -13   2     1605.63     1533.28     30.81 o 
   1 -13   2     2521.40     2568.96     80.45 o 
   2 -13   2       14.92       17.86      6.58 o 
   3 -13   2      558.76      557.93     40.32 o 
   4 -13   2     8568.86     8669.45    147.04 o 
   5 -13   2       72.09       67.19     12.90 o 
   6 -13   2      357.58      338.69     19.28 o 
   7 -13   2     1249.98     1292.24     53.35 o 
   8 -13   2      250.60      227.06     21.08 o 
   9 -13   2      452.97      431.29     35.16 o 
  10 -13   2      266.23      246.22     27.84 o 
  11 -13   2      256.66      292.79     45.42 o 
  -9 -12   2     1061.78     1075.56     51.02 o 
  -8 -12   2       25.53       15.63     23.52 o 
  -7 -12   2      419.86      427.85     29.92 o 
  -6 -12   2       10.65       11.54     10.92 o 
  -5 -12   2     6248.06     6087.40    110.29 o 
  -4 -12   2      202.82      180.99     14.30 o 
  -3 -12   2      783.39      751.30     27.31 o 
  -2 -12   2      449.04      433.19     25.21 o 
  -1 -12   2      653.79      671.73     18.01 o 
   0 -12   2     1549.57     1438.41     28.61 o 
   1 -12   2     2834.34     2915.96     48.10 o 
   2 -12   2      903.13      895.92     29.38 o 
   3 -12   2     5126.52     5044.28     91.02 o 
   4 -12   2      966.89      884.55     27.58 o 
   5 -12   2     2405.39     2340.21     52.27 o 
   6 -12   2      151.32      150.83     14.17 o 
   7 -12   2     1130.02     1080.52     34.51 o 
   8 -12   2      546.83      476.35     23.96 o 
   9 -12   2        4.40       11.19     10.48 o 
  10 -12   2     1045.34     1079.56     47.69 o 
  11 -12   2        3.34       10.53     21.98 o 
 -10 -11   2       42.91       43.83     21.36 o 
  -9 -11   2      318.93      330.11     28.44 o 
  -8 -11   2      802.51      808.59     45.92 o 
  -7 -11   2      285.97      254.74     24.31 o 
  -6 -11   2     2285.63     2248.52     58.56 o 
  -5 -11   2     1117.41     1098.80     35.79 o 
  -4 -11   2        8.80        8.52      6.65 o 
  -3 -11   2      824.36      870.83     21.45 o 
  -2 -11   2      795.66      786.75     19.57 o 
  -1 -11   2     1038.98      930.07     21.22 o 
   0 -11   2      686.89      686.40     17.17 o 
   1 -11   2     3652.75     3410.34     53.52 o 
   2 -11   2       77.96       77.16      6.15 o 
   3 -11   2      521.92      479.21     29.13 o 
   4 -11   2     6877.01     6870.65    117.62 o 
   5 -11   2       10.38       18.30      7.07 o 
   6 -11   2       40.49       63.31      9.97 o 
   7 -11   2      415.06      357.79     19.44 o 
   8 -11   2      490.92      455.39     23.65 o 
   9 -11   2      466.05      436.24     23.26 o 
  10 -11   2       45.69       44.78     16.24 o 
  11 -11   2      532.49      598.81     53.33 o 
 -10 -10   2       31.50       29.17     17.47 o 
  -9 -10   2      162.06      159.85     23.94 o 
  -8 -10   2       72.58       68.60     16.52 o 
  -7 -10   2      235.31      242.83     21.70 o 
  -6 -10   2       38.89       56.00      9.69 o 
  -5 -10   2     4567.16     4655.87     86.71 o 
  -4 -10   2       29.75       28.40      6.86 o 
  -3 -10   2     1732.50     1675.47     42.55 o 
  -2 -10   2     1217.03     1267.77     25.98 o 
  -1 -10   2      331.51      351.86     11.55 o 
   0 -10   2     2520.30     2332.62     38.88 o 
   1 -10   2       49.24       71.24     10.36 o 
   2 -10   2     2165.63     2135.02     35.70 o 
   3 -10   2     8593.28     8757.37    121.27 o 
   4 -10   2      392.82      372.61     16.28 o 
   5 -10   2     5067.00     4941.10     89.53 o 
   6 -10   2      319.98      291.91     16.09 o 
   7 -10   2      195.82      186.38     24.79 o 
   8 -10   2      353.11      318.48     18.97 o 
   9 -10   2        0.47       -6.61      9.61 o 
  10 -10   2     1162.17     1278.00     62.90 o 
  11 -10   2       21.92       -6.61     13.91 o 
 -11  -9   2      119.50      195.00     27.98 o 
 -10  -9   2      252.59      254.99     28.96 o 
  -9  -9   2      378.66      368.66     71.12 o 
  -8  -9   2      113.91      134.04     19.81 o 
  -7  -9   2      170.52      168.11     19.70 o 
  -6  -9   2     1593.11     1553.33     39.67 o 
  -5  -9   2     3320.67     3062.02    200.61 o 
  -4  -9   2      413.26      397.10     12.76 o 
  -3  -9   2       29.89       29.93      4.72 o 
  -2  -9   2     2011.20     1870.88     32.82 o 
  -1  -9   2     2979.07     3191.08     49.32 o 
   0  -9   2      229.56      186.13      7.75 o 
   1  -9   2      207.82      164.21      7.85 o 
   2  -9   2     2183.31     2241.43     36.36 o 
   3  -9   2      171.00      142.40     11.93 o 
   4  -9   2     6794.10     6793.13     96.35 o 
   5  -9   2       81.22       61.36     10.75 o 
   6  -9   2      862.85      883.26     32.27 o 
   7  -9   2     2565.91     2539.32     55.59 o 
   8  -9   2      736.87      758.56     39.81 o 
   9  -9   2       17.40       19.69      9.84 o 
  10  -9   2        3.41       10.61     12.92 o 
  11  -9   2      812.49      868.29     43.52 o 
  12  -9   2        2.30       -1.77     20.52 o 
 -11  -8   2       89.41       71.15     20.89 o 
 -10  -8   2      786.66      775.94     41.70 o 
  -9  -8   2        8.07        9.90     11.83 o 
  -8  -8   2      579.43      560.82     32.36 o 
  -7  -8   2      456.31      447.87     37.55 o 
  -6  -8   2     1032.25      994.83     32.80 o 
  -5  -8   2     6528.26     6394.96     95.93 o 
  -4  -8   2       74.21       70.96      6.05 o 
  -3  -8   2     1402.72     1291.42     24.71 o 
  -2  -8   2      906.17      929.90     19.24 o 
  -1  -8   2     2631.63     2706.68     45.21 o 
   0  -8   2     7067.46     7375.22    101.02 o 
   1  -8   2     1206.62     1434.96     31.65 o 
   2  -8   2     3327.06     3196.84     47.95 o 
   3  -8   2     2227.02     2224.40     35.94 o 
   4  -8   2     5216.07     5273.60     76.53 o 
   5  -8   2     4199.18     4438.26     75.09 o 
   6  -8   2       53.76       74.92      7.53 o 
   7  -8   2       15.03       30.69      8.09 o 
   8  -8   2      212.75      233.19     16.01 o 
   9  -8   2      593.33      662.00     26.55 o 
  10  -8   2      578.58      695.99     35.74 o 
  11  -8   2      449.36      524.87     33.63 o 
  12  -8   2      716.98      568.32     63.17 o 
 -11  -7   2      188.28      254.24     43.34 o 
 -10  -7   2      665.54      669.27     38.40 o 
  -9  -7   2       18.72       47.14     14.94 o 
  -8  -7   2      181.02      198.12     22.06 o 
  -7  -7   2      644.39      631.95     23.49 o 
  -6  -7   2      890.77      785.44     43.66 o 
  -5  -7   2      234.29      175.04      8.38 o 
  -4  -7   2       25.12       20.45      3.96 o 
  -3  -7   2      382.75      361.74     16.25 o 
  -2  -7   2     1674.88     1319.17     23.74 o 
  -1  -7   2     3252.66     3233.07     48.01 o 
   0  -7   2     4019.54     3969.27     56.94 o 
   1  -7   2     3114.31     3287.20     47.96 o 
   2  -7   2       73.75      100.77      9.01 o 
   3  -7   2        9.24       28.68     17.71 o 
   4  -7   2     9951.90    10621.05    143.62 o 
   5  -7   2     2661.78     2801.17     45.87 o 
   6  -7   2        7.16       -1.96      3.93 o 
   7  -7   2     3191.53     3029.36     52.04 o 
   8  -7   2      439.52      427.34     19.82 o 
   9  -7   2       53.32       32.47     21.59 o 
  10  -7   2       13.16        4.18     11.40 o 
  11  -7   2     1538.53     1560.47     57.73 o 
  12  -7   2      527.85      486.50     34.10 o 
 -11  -6   2      342.42      318.24     30.16 o 
 -10  -6   2      447.12      548.77     34.69 o 
  -9  -6   2       51.56       42.11     21.86 o 
  -8  -6   2        5.32        3.12     10.35 o 
  -7  -6   2       23.76       27.19      8.16 o 
  -6  -6   2     2276.03     2085.25     71.45 o 
  -5  -6   2     1286.62     1187.76     23.71 o 
  -4  -6   2       59.05       28.35      4.02 o 
  -3  -6   2      560.73      746.99     15.76 o 
  -2  -6   2       58.19       65.29      4.73 o 
  -1  -6   2      114.40      118.46      5.26 o 
   0  -6   2     1636.15     1698.96     31.36 o 
   1  -6   2     2454.73     2482.08     44.19 o 
   2  -6   2     1738.16     1832.16     35.29 o 
   3  -6   2     1109.02     1101.21     23.43 o 
   4  -6   2     4230.71     4238.99     62.47 o 
   5  -6   2        6.80        8.85      3.73 o 
   6  -6   2       33.31       22.83      7.93 o 
   7  -6   2       18.71       20.00      5.52 o 
   8  -6   2     1283.70     1304.78     30.15 o 
   9  -6   2        3.47        1.69      9.84 o 
  10  -6   2     1481.82     1509.24     53.66 o 
  11  -6   2       22.57       34.31     15.79 o 
  12  -6   2      319.67      349.12     43.50 o 
 -12  -5   2      186.09      203.43     28.92 o 
 -11  -5   2      495.35      492.59     35.17 o 
 -10  -5   2     1040.79      971.15     94.99 o 
  -9  -5   2      436.42      491.96     30.07 o 
  -8  -5   2       66.07       79.72     26.59 o 
  -7  -5   2      352.40      409.40     29.95 o 
  -6  -5   2      289.95      270.51     10.58 o 
  -5  -5   2     2447.88     2439.55     40.16 o 
  -4  -5   2        5.40        1.28      2.52 o 
  -3  -5   2     2684.92     2860.92     43.08 o 
  -2  -5   2     3056.42     3014.65     43.93 o 
  -1  -5   2     3254.44     3340.99     47.35 o 
   0  -5   2       42.05       41.99      5.27 o 
   1  -5   2        8.21        9.76      2.65 o 
   2  -5   2     1921.44     1853.42     34.77 o 
   3  -5   2        7.65       23.97      3.38 o 
   4  -5   2     2815.12     2998.82     46.15 o 
   5  -5   2      974.33      861.95     22.95 o 
   6  -5   2      362.44      305.85     12.70 o 
   7  -5   2      982.93     1022.93     24.18 o 
   8  -5   2      299.79      298.23     13.90 o 
   9  -5   2        8.11        3.86     11.96 o 
  10  -5   2       26.54       22.45     12.98 o 
  11  -5   2      593.55      547.18     33.13 o 
  12  -5   2      163.08      162.15     35.43 o 
 -12  -4   2        5.51        3.28     16.14 o 
 -11  -4   2      599.85      664.09     39.29 o 
 -10  -4   2     1391.71     1369.25     52.94 o 
  -9  -4   2     1085.97     1078.68     44.18 o 
  -8  -4   2        5.84        1.15      6.79 o 
  -7  -4   2        0.02        9.45      6.52 o 
  -6  -4   2     1147.23     1076.31     23.03 o 
  -5  -4   2     1903.77     1989.57     34.00 o 
  -4  -4   2       59.94      119.15      7.42 o 
  -3  -4   2        7.26        4.29      4.12 o 
  -2  -4   2     4762.28     5190.02     70.73 o 
  -1  -4   2    10977.66    11202.94    145.96 o 
   0  -4   2       58.25       54.55      2.99 o 
   1  -4   2    20404.37    22187.70    328.45 o 
   2  -4   2     4215.29     4256.85     58.83 o 
   3  -4   2       36.35       34.89      3.71 o 
   4  -4   2     5603.42     5823.29     81.67 o 
   5  -4   2     4328.53     4451.70     66.03 o 
   6  -4   2       30.09       47.45      6.63 o 
   7  -4   2      241.76      254.25     11.58 o 
   8  -4   2     2346.27     2253.77     72.70 o 
   9  -4   2       61.16       53.67     10.82 o 
  10  -4   2     1070.03     1147.82     83.13 o 
  11  -4   2     1080.71     1104.39     68.86 o 
  12  -4   2      207.09      234.47     40.42 o 
 -12  -3   2        8.11        9.02     17.41 o 
 -11  -3   2      415.84      482.21     34.20 o 
 -10  -3   2      592.98      648.77     35.64 o 
  -9  -3   2      788.16      786.31     36.73 o 
  -8  -3   2        8.96        4.28      7.08 o 
  -7  -3   2     2092.37     2018.01     37.29 o 
  -6  -3   2     1238.76     1196.47     24.50 o 
  -5  -3   2     3203.83     3190.06     49.37 o 
  -4  -3   2     2358.86     2387.65     37.35 o 
  -3  -3   2     1720.73     1662.06     26.55 o 
  -2  -3   2      215.70      231.40      8.13 o 
  -1  -3   2     5366.24     5701.99     88.11 o 
   0  -3   2      952.22     1048.39     16.04 o 
   1  -3   2       28.02       27.04      2.95 o 
   2  -3   2     1242.33     1241.27     19.89 o 
   3  -3   2    22778.69    25274.59    324.75 o 
   4  -3   2     4135.28     4070.30     59.13 o 
   5  -3   2     3945.58     3959.62     59.40 o 
   6  -3   2     2665.73     2749.01     45.59 o 
   7  -3   2      744.55      694.34     18.90 o 
   8  -3   2      300.97      311.51     16.67 o 
   9  -3   2       17.77       31.74      9.42 o 
  10  -3   2     4072.27     4128.79     99.54 o 
  11  -3   2      676.37      668.68     37.27 o 
  12  -3   2      461.42      496.60     50.80 o 
 -12  -2   2        5.19       10.48     15.95 o 
 -11  -2   2       66.63       31.22     16.01 o 
 -10  -2   2     1550.79     1622.09     57.51 o 
  -9  -2   2     1843.95     1910.79     60.45 o 
  -8  -2   2      314.39      304.23     31.07 o 
  -7  -2   2       32.61       41.87      6.08 o 
  -6  -2   2     1794.60     1809.74     46.84 o 
  -5  -2   2      234.83      281.35     10.16 o 
  -4  -2   2      684.17      699.30     14.89 o 
  -3  -2   2       13.40        7.59      2.61 o 
  -2  -2   2        0.51       -0.68      2.23 o 
  -1  -2   2     1151.14     1258.88     22.21 o 
   0  -2   2      125.71      129.57      3.66 o 
   1  -2   2     2566.81     2806.43     38.58 o 
   2  -2   2        4.88        6.25      1.88 o 
   3  -2   2     2684.53     2846.17     41.66 o 
   4  -2   2     6242.51     6649.20     91.58 o 
   5  -2   2     4810.24     5181.51     74.85 o 
   6  -2   2     1680.11     1495.77     33.39 o 
   7  -2   2      437.82      393.14     13.86 o 
   8  -2   2       99.33       59.94     10.07 o 
   9  -2   2      954.48      981.51     33.91 o 
  10  -2   2      978.49      850.78     42.08 o 
  11  -2   2     1811.76     1690.93     60.93 o 
  12  -2   2      217.60      241.63     28.71 o 
 -12  -1   2        2.35        1.80     15.18 o 
 -11  -1   2       40.55       55.18     17.33 o 
 -10  -1   2      626.29      558.10     31.96 o 
  -9  -1   2       94.54      102.78     16.68 o 
  -8  -1   2      408.99      375.97     15.02 o 
  -7  -1   2     3412.74     3132.72     52.01 o 
  -6  -1   2      748.11      686.36     17.28 o 
  -5  -1   2     4408.47     4223.66     62.44 o 
  -4  -1   2     1937.49     1925.20     31.29 o 
  -3  -1   2       30.10       49.24     13.76 o 
  -2  -1   2     2206.87     2237.20     28.74 o 
  -1  -1   2     5276.34     5179.37    185.55 o 
   0  -1   2    29155.89    30944.67    394.54 o 
   1  -1   2      299.57      199.07      7.95 o 
   2  -1   2    10924.30    11531.23    149.74 o 
   3  -1   2      159.16      213.77     11.88 o 
   4  -1   2      755.96      809.15     16.46 o 
   5  -1   2      201.07      140.17      7.14 o 
   6  -1   2     1067.71     1049.41     22.49 o 
   7  -1   2      131.69      120.32      8.70 o 
   8  -1   2       40.07       38.18     10.89 o 
   9  -1   2      318.05      281.20     17.79 o 
  10  -1   2     1692.26     1646.06     57.80 o 
  11  -1   2      116.51      103.65     20.30 o 
  12  -1   2     1408.42     1431.10    151.20 o 
 -12   0   2      307.41      328.17     29.85 o 
 -11   0   2      242.61      259.58     26.00 o 
 -10   0   2        0.93       -9.33     10.65 o 
  -9   0   2     3070.66     3232.52     67.42 o 
  -8   0   2      321.68      291.94     16.90 o 
  -7   0   2     3993.43     4253.31     66.52 o 
  -6   0   2     1344.60     1067.37     22.92 o 
  -5   0   2     1433.87     1446.14     26.84 o 
  -4   0   2       97.98      135.23      6.48 o 
  -3   0   2     2706.00     2693.22     39.65 o 
  -2   0   2     5950.50     6384.82     84.80 o 
  -1   0   2     3309.00     3730.87     70.65 o 
   0   0   2       66.57       37.29      4.52 o 
   1   0   2     3223.77     3566.78     55.92 o 
   2   0   2     1712.80     1828.76     32.32 o 
   3   0   2    10109.87    10989.05    144.52 o 
   4   0   2     5117.47     5657.19     78.95 o 
   5   0   2      264.93      350.86     10.82 o 
   6   0   2     2251.83     2258.98     38.91 o 
   7   0   2      274.32      249.61     25.38 o 
   8   0   2       13.59       23.63      7.79 o 
   9   0   2      497.93      430.57     20.97 o 
  10   0   2      726.97      690.14     36.80 o 
  11   0   2     1753.06     1781.18     70.89 o 
  12   0   2       75.38      147.79     24.24 o 
 -12   1   2       33.96       41.09     17.45 o 
 -11   1   2       16.79       10.78     13.58 o 
 -10   1   2     4178.62     4131.01    104.41 o 
  -9   1   2     1839.95     1830.90     38.33 o 
  -8   1   2      592.84      614.16     22.49 o 
  -7   1   2       43.60       36.15      6.36 o 
  -6   1   2    14705.14    15919.68    212.55 o 
  -5   1   2      651.34      634.44     16.60 o 
  -4   1   2      287.15      310.60      9.60 o 
  -3   1   2        3.85        4.86      2.37 o 
  -2   1   2    19371.96    21060.95    350.33 o 
  -1   1   2      940.47      949.05     17.82 o 
   0   1   2    28056.89    30199.24    384.86 o 
   1   1   2      990.48      966.02     15.14 o 
   2   1   2     6612.73     7164.28     95.11 o 
   3   1   2       79.74       87.64      5.54 o 
   4   1   2    11181.54    12390.83    164.15 o 
   5   1   2      132.55      112.22      6.46 o 
   6   1   2       45.35       83.91      6.84 o 
   7   1   2     2444.56     2518.97     52.93 o 
   8   1   2       17.87       17.57      7.63 o 
   9   1   2     1390.88     1313.81     48.91 o 
  10   1   2     1620.67     1680.27     59.90 o 
  11   1   2      641.62      686.83     38.98 o 
  12   1   2      572.46      499.26     39.42 o 
 -12   2   2       67.52       66.02     19.17 o 
 -11   2   2      342.42      353.83     27.76 o 
 -10   2   2        7.67        3.59     11.16 o 
  -9   2   2     1309.03     1186.03     29.38 o 
  -8   2   2      633.78      592.01     36.83 o 
  -7   2   2     2405.39     2457.78     43.64 o 
  -6   2   2     2513.91     2516.54     42.73 o 
  -5   2   2    10362.36    11019.91    149.02 o 
  -4   2   2      145.80      181.68      7.76 o 
  -3   2   2    15509.73    16260.60    211.74 o 
  -2   2   2     4144.43     4466.21     61.14 o 
  -1   2   2    40245.98    43915.54    643.26 o 
   0   2   2     1177.32     1221.37     18.83 o 
   1   2   2    18890.14    19767.96    253.36 o 
   2   2   2        0.29        3.58      4.19 o 
   3   2   2     3462.28     3697.03     53.03 o 
   4   2   2     4780.40     5738.35     80.45 o 
   5   2   2      411.23      444.12     15.14 o 
   6   2   2       60.35       48.12     13.57 o 
   7   2   2      677.94      621.23     35.28 o 
   8   2   2      561.21      574.32     22.60 o 
   9   2   2      243.46      268.72     24.51 o 
  10   2   2     2123.73     2055.47     68.33 o 
  11   2   2     2102.38     2169.49     73.76 o 
  12   2   2      157.06      199.48     38.27 o 
 -12   3   2      215.06      220.04     26.30 o 
 -11   3   2      109.09      113.73     19.47 o 
 -10   3   2     4668.48     4831.08    116.17 o 
  -9   3   2      110.39      101.44     10.62 o 
  -8   3   2     1708.07     1650.17     34.61 o 
  -7   3   2      451.45      411.56     14.71 o 
  -6   3   2     1970.71     1728.10     32.61 o 
  -5   3   2      498.16      461.29     13.29 o 
  -4   3   2     2211.65     2630.04     41.40 o 
  -3   3   2     8156.48     8887.64    119.50 o 
  -2   3   2    13008.64    14711.95    191.04 o 
  -1   3   2      762.71      830.16     14.38 o 
   0   3   2     4049.94     4197.94     57.35 o 
   1   3   2     6927.51     7251.26     96.41 o 
   2   3   2    13367.54    13862.61    180.87 o 
   3   3   2       23.01       21.87      3.38 o 
   4   3   2     2136.51     2241.44     36.25 o 
   5   3   2      219.74      194.24      8.44 o 
   6   3   2      482.44      715.10     17.93 o 
   7   3   2        1.78        2.03      5.77 o 
   8   3   2      182.93      150.80     19.21 o 
   9   3   2     1690.70     1668.15     57.95 o 
  10   3   2      402.25      375.13     28.99 o 
  11   3   2     1587.34     1632.11     63.31 o 
 -11   4   2        9.99        2.14     13.47 o 
 -10   4   2        1.30       -3.35      7.62 o 
  -9   4   2     3062.61     3056.25     55.69 o 
  -8   4   2      479.93      453.74     16.67 o 
  -7   4   2      496.56      620.68     18.44 o 
  -6   4   2      819.96      737.45     18.96 o 
  -5   4   2     6440.64     6358.25     90.80 o 
  -4   4   2      143.18      158.38      8.23 o 
  -3   4   2      721.84      797.17     16.59 o 
  -2   4   2    16323.86    18503.81    239.54 o 
  -1   4   2    17886.66    18830.61    242.79 o 
   0   4   2      918.71      930.71     16.59 o 
   1   4   2     9201.63     9605.58    127.08 o 
   2   4   2      245.12      300.79      8.81 o 
   3   4   2      429.87      518.25     15.78 o 
   4   4   2     2554.00     2430.74     52.32 o 
   5   4   2       63.72       69.02      6.18 o 
   6   4   2     1033.86     1003.66     32.83 o 
   7   4   2      457.06      400.57     17.97 o 
   8   4   2        3.09       14.31     17.44 o 
   9   4   2     1023.92     1073.76     45.29 o 
  10   4   2     3092.25     3051.21     90.19 o 
  11   4   2     1239.83     1228.95     70.28 o 
 -10   5   2     1451.65     1471.44     41.39 o 
  -9   5   2      258.45      251.21     14.52 o 
  -8   5   2       25.70       21.12      6.83 o 
  -7   5   2       47.47       57.20      9.65 o 
  -6   5   2     5465.97     5679.00     84.21 o 
  -5   5   2     1020.71     1000.49     21.77 o 
  -4   5   2     1270.46     1352.43     25.90 o 
  -3   5   2     1760.36     1998.92     32.81 o 
  -2   5   2      748.73      710.53     21.43 o 
  -1   5   2     3115.65     3188.76     46.48 o 
   0   5   2    17895.42    18205.86    235.87 o 
   1   5   2     7268.44     7408.69    100.40 o 
   2   5   2     1301.39     1202.42     23.85 o 
   3   5   2      845.71      940.34     19.23 o 
   4   5   2      181.58      131.66      9.08 o 
   5   5   2     1721.19     1853.82     33.62 o 
   6   5   2       96.71      113.45     10.29 o 
   7   5   2      779.99      704.68     48.72 o 
   8   5   2      208.93      256.00     22.83 o 
   9   5   2     1171.65     1249.20     50.36 o 
  10   5   2      749.70      800.50     42.82 o 
  11   5   2     1148.68     1352.69     58.99 o 
 -11   6   2        2.21        7.76     17.29 o 
 -10   6   2      169.91      173.63     16.61 o 
  -9   6   2      236.64      278.19     15.28 o 
  -8   6   2      117.70      117.70     10.59 o 
  -7   6   2      794.59      782.39     21.43 o 
  -6   6   2       18.36        2.36      4.36 o 
  -5   6   2     3899.18     4159.99     63.91 o 
  -4   6   2      384.78      389.08     12.30 o 
  -3   6   2      260.07      330.12     10.28 o 
  -2   6   2     9154.88    10290.57    137.78 o 
  -1   6   2     4168.34     4080.55     58.89 o 
   0   6   2     3631.37     3838.60     55.73 o 
   1   6   2    10968.43    11374.36    151.46 o 
   2   6   2      565.80      647.31     15.08 o 
   3   6   2     1119.66     1108.98     22.19 o 
   4   6   2     1035.80     1121.59     23.27 o 
   5   6   2     2545.41     2833.55     47.12 o 
   6   6   2      804.34      745.78     24.04 o 
   7   6   2      452.32      407.95     54.72 o 
   8   6   2       22.66       35.96     13.66 o 
   9   6   2      270.19      246.05     33.81 o 
  10   6   2     3067.86     3004.84     91.25 o 
  11   6   2      131.06      179.59     27.18 o 
 -11   7   2        4.76        4.07     18.29 o 
 -10   7   2       71.73       73.91     25.78 o 
  -9   7   2       44.70       52.35     11.06 o 
  -8   7   2      561.54      566.39     19.47 o 
  -7   7   2        3.35       17.75      6.33 o 
  -6   7   2     6276.74     6190.29     91.78 o 
  -5   7   2      664.21      634.48     17.44 o 
  -4   7   2     7210.96     7530.81    129.66 o 
  -3   7   2      610.17      750.06     17.00 o 
  -2   7   2     4372.19     5013.39     72.09 o 
  -1   7   2      542.53      566.03     13.76 o 
   0   7   2     3305.78     3277.65     49.64 o 
   1   7   2      554.58      390.86     11.51 o 
   2   7   2     2228.79     2185.60     36.70 o 
   3   7   2      949.46      978.82     30.92 o 
   4   7   2     4654.96     4518.75     75.37 o 
   5   7   2      151.89      135.40      9.04 o 
   6   7   2      320.65      277.70     15.86 o 
   7   7   2     1244.62     1248.02     65.78 o 
   8   7   2      208.29      241.51     23.60 o 
   9   7   2     1085.78      989.05     46.62 o 
  10   7   2      656.56      612.00     38.31 o 
  11   7   2     1301.45     1541.35     65.04 o 
 -11   8   2      376.37      352.81     40.81 o 
 -10   8   2     1106.14     1044.90     54.83 o 
  -9   8   2      177.11      197.16     21.53 o 
  -8   8   2       15.18       16.16      8.08 o 
  -7   8   2     2031.43     2000.45     46.55 o 
  -6   8   2     4064.59     4140.40     66.03 o 
  -5   8   2     3060.29     3121.32     52.05 o 
  -4   8   2     1442.87     1664.85     31.44 o 
  -3   8   2       15.61       11.40      3.62 o 
  -2   8   2      672.76      785.30     17.80 o 
  -1   8   2     2516.93     2630.74     42.19 o 
   0   8   2     9755.10    10290.46    139.55 o 
   1   8   2     7948.07     7952.02    110.55 o 
   2   8   2       53.30       47.52      6.02 o 
   3   8   2     1232.63     1241.25     25.69 o 
   4   8   2     2538.45     2546.34     43.91 o 
   5   8   2       18.25       26.84      7.20 o 
   6   8   2      721.00      653.53     32.20 o 
   7   8   2      236.23      265.43     22.69 o 
   8   8   2       11.06       32.63     15.91 o 
   9   8   2      186.55      186.42     27.74 o 
  10   8   2     3237.22     3327.24    100.20 o 
 -11   9   2      146.44      215.79     25.50 o 
 -10   9   2       34.59       41.64     17.37 o 
  -9   9   2       43.31       45.40     15.05 o 
  -8   9   2      464.23      455.19     28.09 o 
  -7   9   2      505.97      467.67     20.44 o 
  -6   9   2     4184.88     4164.95     95.26 o 
  -5   9   2     1328.08     1353.45     57.56 o 
  -4   9   2      431.57      389.54     13.21 o 
  -3   9   2      847.11      829.62     19.28 o 
  -2   9   2      421.73      436.49     13.01 o 
  -1   9   2      385.18      378.84     10.95 o 
   0   9   2      527.76      434.60     16.43 o 
   1   9   2     1795.89     1663.86     31.09 o 
   2   9   2     1478.25     1463.40     34.13 o 
   3   9   2      439.46      414.17     14.02 o 
   4   9   2     2746.46     2615.72     75.66 o 
   5   9   2       76.21      107.85     11.16 o 
   6   9   2       11.98        8.01      8.98 o 
   7   9   2      384.82      299.91     24.97 o 
   8   9   2        5.72        6.85     12.86 o 
   9   9   2     1245.88     1212.06     53.01 o 
  10   9   2      149.69      156.03     25.40 o 
 -11  10   2       81.44       42.13     27.51 o 
 -10  10   2      425.68      391.14     30.83 o 
  -9  10   2        0.29       -9.62     11.93 o 
  -8  10   2      278.94      275.90     32.12 o 
  -7  10   2     3606.78     3634.17     93.08 o 
  -6  10   2      290.34      284.26     15.95 o 
  -5  10   2    11843.59    12186.70    197.30 o 
  -4  10   2      149.53      146.17      9.02 o 
  -3  10   2      594.50      503.87     19.80 o 
  -2  10   2     1248.69     1480.33     29.15 o 
  -1  10   2       29.59       44.90      5.60 o 
   0  10   2     7259.46     7835.37    110.78 o 
   1  10   2     1710.81     1689.88     32.29 o 
   2  10   2      105.33      119.04      8.37 o 
   3  10   2      768.54      732.69     22.91 o 
   4  10   2     5253.84     5221.49     80.54 o 
   5  10   2     1008.97      965.53     48.18 o 
   6  10   2       76.57       77.22     19.29 o 
   7  10   2      199.71      167.59     21.31 o 
   8  10   2       31.98       26.80     14.53 o 
   9  10   2        2.06      -12.74     12.74 o 
  10  10   2     1465.65     1419.71     61.56 o 
 -11  11   2     2017.48     2015.32     70.66 o 
 -10  11   2      268.58      233.60     27.08 o 
  -9  11   2     1303.61     1250.36     50.74 o 
  -8  11   2      666.57      635.98     35.05 o 
  -7  11   2     1348.40     1362.52     50.04 o 
  -6  11   2     2263.77     2321.90     67.68 o 
  -5  11   2      269.68      275.48     15.61 o 
  -4  11   2     2345.60     2176.83     47.97 o 
  -3  11   2       29.82       36.88      6.16 o 
  -2  11   2       71.45      102.94      8.35 o 
  -1  11   2     1987.43     2120.62     38.46 o 
   0  11   2       52.43       74.99      7.25 o 
   1  11   2     1897.21     1782.28     34.42 o 
   2  11   2     2111.92     2018.26     38.21 o 
   3  11   2     1387.66     1234.15     71.17 o 
   4  11   2      613.06      621.85     19.57 o 
   5  11   2      388.53      389.65     37.46 o 
   6  11   2     1124.48     1213.06     47.77 o 
   7  11   2      118.45      104.80     19.40 o 
   8  11   2       10.49       23.62     14.40 o 
   9  11   2     1545.53     1763.55     67.37 o 
 -11  12   2       84.30       94.14     22.79 o 
 -10  12   2     1742.68     1802.85     66.29 o 
  -9  12   2       55.77       45.42     16.52 o 
  -8  12   2      674.99      658.39     36.14 o 
  -7  12   2        4.14        8.50     12.10 o 
  -6  12   2     1947.16     1958.42     74.93 o 
  -5  12   2     3094.90     3035.22     81.32 o 
  -4  12   2      517.78      458.91     23.04 o 
  -3  12   2     3162.36     3235.76     64.68 o 
  -2  12   2      268.70      312.76     12.90 o 
  -1  12   2      346.34      343.00     25.55 o 
   0  12   2     2392.46     2339.21     42.60 o 
   1  12   2        0.24       -0.27      4.65 o 
   2  12   2      237.85      266.63     15.88 o 
   3  12   2      504.34      507.01     25.73 o 
   4  12   2      452.46      446.77     19.92 o 
   5  12   2     2758.04     2774.23     77.68 o 
   6  12   2     1557.59     1594.87     56.45 o 
   7  12   2     1820.66     1826.36     64.60 o 
   8  12   2      314.51      336.13     52.33 o 
   9  12   2       68.79       91.52     20.76 o 
 -10  13   2       57.66       78.04     19.35 o 
  -9  13   2      333.08      337.62     30.32 o 
  -8  13   2      242.97      209.87     25.32 o 
  -7  13   2     3001.56     3083.17     87.28 o 
  -6  13   2        3.60        0.78     10.64 o 
  -5  13   2      442.87      433.15     28.04 o 
  -4  13   2     4444.86     4405.31    107.01 o 
  -3  13   2     1454.52     1456.37     37.74 o 
  -2  13   2      166.72      179.59     23.82 o 
  -1  13   2      175.38      216.51     11.69 o 
   0  13   2      846.27      848.13     22.76 o 
   1  13   2       45.68       48.12      7.25 o 
   2  13   2      129.72      150.45     11.29 o 
   3  13   2      880.49      832.75     28.22 o 
   4  13   2      320.28      314.77     23.28 o 
   5  13   2      421.46      471.81     57.94 o 
   6  13   2     1251.34     1257.67     53.49 o 
   7  13   2       79.91      100.84     20.71 o 
   8  13   2      155.19      156.96     24.50 o 
 -10  14   2      116.40      128.46     23.61 o 
  -9  14   2      623.17      661.95     39.50 o 
  -8  14   2      324.06      342.58     45.96 o 
  -7  14   2      131.72      139.84     21.41 o 
  -6  14   2     3152.75     3068.13    136.41 o 
  -5  14   2      216.35      200.58     22.86 o 
  -4  14   2       93.58       48.22     13.12 o 
  -3  14   2     2480.43     2412.21     69.88 o 
  -2  14   2        9.92       18.03     10.84 o 
  -1  14   2        8.08       16.33      7.73 o 
   0  14   2      194.95      169.19     11.71 o 
   1  14   2      242.46      241.99     13.20 o 
   2  14   2     1423.06     1421.99     32.82 o 
   3  14   2       26.00       37.82      8.37 o 
   4  14   2      123.18      159.38     20.11 o 
   5  14   2      205.06      202.94     46.34 o 
   6  14   2     1868.19     1947.56     97.14 o 
   7  14   2       15.02        5.37     19.90 o 
   8  14   2      710.88      727.11     52.26 o 
  -9  15   2       28.86       39.49     22.86 o 
  -8  15   2      102.86       63.26     19.10 o 
  -7  15   2      566.33      610.46     48.03 o 
  -6  15   2        3.87       -9.62     12.51 o 
  -5  15   2        5.53       -1.22     11.85 o 
  -4  15   2     1055.51     1044.73    102.13 o 
  -3  15   2       35.36       54.25     39.31 o 
  -2  15   2       74.31       59.68     14.00 o 
  -1  15   2       16.74       36.93      9.56 o 
   0  15   2      435.84      416.35     20.61 o 
   1  15   2      301.39      331.76     16.02 o 
   2  15   2       57.22       61.37     10.21 o 
   3  15   2      140.43      126.92     14.23 o 
   4  15   2      346.15      354.89     25.70 o 
   5  15   2      793.21      758.12     39.01 o 
   6  15   2      717.38      743.27     40.13 o 
   7  15   2     1672.70     1791.75    134.75 o 
  -9  16   2      600.90      721.12     43.62 o 
  -8  16   2      301.32      319.77     54.49 o 
  -7  16   2      218.84      222.12     26.75 o 
  -6  16   2      313.94      360.58     38.54 o 
  -5  16   2      137.99      127.86     20.39 o 
  -4  16   2       70.57       88.03     18.11 o 
  -3  16   2      264.32      348.56     26.22 o 
  -2  16   2     2443.08     2450.98     72.76 o 
  -1  16   2     2791.47     2669.36     75.97 o 
   0  16   2        1.09        3.87      9.41 o 
   1  16   2     1019.18      968.25     32.63 o 
   2  16   2       80.79       77.29     12.60 o 
   3  16   2      173.18      188.18     22.25 o 
   4  16   2      602.73      623.43     62.59 o 
   5  16   2       19.51       16.57     14.77 o 
   6  16   2      624.50      696.26     40.23 o 
  -8  17   2      854.14      927.62     49.02 o 
  -7  17   2     3235.09     3478.85    102.47 o 
  -6  17   2      309.72      323.45     28.98 o 
  -5  17   2      473.09      519.57     63.52 o 
  -4  17   2     1250.53     1237.81     51.76 o 
  -3  17   2       48.95       23.35     13.39 o 
  -2  17   2      576.33      601.36     34.80 o 
  -1  17   2      603.34      652.31     35.13 o 
   0  17   2      250.14      302.85     35.66 o 
   1  17   2      519.47      476.67     48.60 o 
   2  17   2       73.62       59.94     23.98 o 
   3  17   2      501.69      444.03     42.27 o 
   4  17   2      739.92      735.16     58.06 o 
   5  17   2     1548.46     1450.44     99.63 o 
  -7  18   2      370.15      402.43    117.85 o 
  -6  18   2     1439.19     1484.91     61.10 o 
  -5  18   2     1031.28     1133.98     52.27 o 
  -4  18   2       42.99       32.19     16.43 o 
  -3  18   2     2468.39     2542.89     79.14 o 
  -2  18   2      127.59      143.69     21.40 o 
  -1  18   2      710.02      788.61     40.13 o 
   0  18   2       67.81      113.63     19.37 o 
   1  18   2      254.81      276.19     36.27 o 
   2  18   2       71.09       56.56     22.52 o 
   3  18   2      606.43      613.79     50.57 o 
   4  18   2      450.69      484.38     49.34 o 
  -6  19   2       93.14       78.42     20.62 o 
  -5  19   2      950.36      931.16     75.04 o 
  -4  19   2     2623.19     2640.50    107.28 o 
  -3  19   2      980.57     1078.72     49.86 o 
  -2  19   2      199.49      162.08     28.43 o 
  -1  19   2       13.88       26.85     15.43 o 
   0  19   2     1696.67     1771.80    151.43 o 
   1  19   2       92.78      158.31     32.58 o 
  -5  20   2        5.73       21.68     16.50 o 
  -4  20   2       55.33       93.22     22.80 o 
  -3  20   2     1849.01     1851.89     83.23 o 
  -2  20   2       31.49       17.76     15.44 o 
  -1  20   2       10.04       13.46     15.62 o 
   0  20   2       62.90      120.35     32.89 o 
   1  20   2      148.15      151.24     33.04 o 
  -2 -22   3        2.68       -0.55     20.13 o 
  -1 -22   3      328.21      350.85     36.50 o 
   0 -22   3        6.71       -2.47     18.90 o 
   1 -22   3       41.28       70.70     26.59 o 
   2 -22   3      282.69      274.93     30.21 o 
   3 -22   3       41.99       72.75     20.33 o 
   4 -22   3      127.59      103.19     23.27 o 
  -3 -21   3        8.93       29.87     16.94 o 
  -2 -21   3        4.96       -4.38     15.19 o 
  -1 -21   3       43.35       22.73     15.08 o 
   0 -21   3     1407.27     1348.67     44.61 o 
   1 -21   3      207.62      193.83     24.54 o 
   2 -21   3      336.61      318.86     44.84 o 
   3 -21   3      686.86      743.76     40.80 o 
   4 -21   3       15.33       29.91     17.63 o 
   5 -21   3      222.05      206.61     27.31 o 
   6 -21   3     1670.64     1740.68     67.91 o 
  -4 -20   3       13.02       16.82     15.99 o 
  -3 -20   3      655.35      673.83     47.57 o 
  -2 -20   3        2.96       18.15     13.72 o 
  -1 -20   3      633.96      633.66     36.35 o 
   0 -20   3      116.26      120.16     19.92 o 
   1 -20   3     2460.12     2411.65     60.65 o 
   2 -20   3      161.35      187.55     22.89 o 
   3 -20   3        8.90        1.72     14.62 o 
   4 -20   3      962.27      927.40     62.13 o 
   5 -20   3      237.05      273.76     30.16 o 
   6 -20   3      124.23      124.56     23.04 o 
   7 -20   3      791.82      798.98     45.83 o 
  -5 -19   3        0.87       14.29     23.05 o 
  -4 -19   3      777.57      717.45     39.05 o 
  -3 -19   3      152.39      207.67     24.18 o 
  -2 -19   3      593.05      559.60     36.58 o 
  -1 -19   3      801.07      757.51     38.63 o 
   0 -19   3      448.09      477.10     30.65 o 
   1 -19   3      236.31      244.67     19.34 o 
   2 -19   3      775.85      826.57     32.24 o 
   3 -19   3     1989.25     1986.80     64.11 o 
   4 -19   3       42.24       37.61     12.47 o 
   5 -19   3       52.15       42.44     16.27 o 
   6 -19   3      155.94      175.24     24.89 o 
   7 -19   3        1.02        7.13     14.71 o 
   8 -19   3      126.67      130.73     23.99 o 
  -6 -18   3       19.18        6.66     12.26 o 
  -5 -18   3       53.84        9.53     20.75 o 
  -4 -18   3        6.97       14.43     13.37 o 
  -3 -18   3      493.25      477.43     30.43 o 
  -2 -18   3      103.88       68.76     22.06 o 
  -1 -18   3       53.13       50.84     21.98 o 
   0 -18   3       66.41       72.29     12.97 o 
   1 -18   3      230.74      271.26     18.96 o 
   2 -18   3      549.50      605.15     26.60 o 
   3 -18   3        0.55       -2.95      9.18 o 
   4 -18   3     1398.48     1414.12     43.14 o 
   5 -18   3        5.41       -3.30      9.53 o 
   6 -18   3        9.16       11.80     14.72 o 
   7 -18   3     1097.52     1116.13     83.96 o 
   8 -18   3       13.01        2.57     15.73 o 
  -7 -17   3     1912.12     2113.62     73.72 o 
  -6 -17   3       47.87       58.99     17.68 o 
  -5 -17   3       17.15       31.30     11.41 o 
  -4 -17   3       13.92       17.70      9.78 o 
  -3 -17   3      504.98      487.47     40.54 o 
  -2 -17   3        4.83      -13.91     13.91 o 
  -1 -17   3      758.46      660.05     33.31 o 
   0 -17   3      319.46      351.60     19.95 o 
   1 -17   3       10.67       22.07      9.51 o 
   2 -17   3      378.05      341.77     19.85 o 
   3 -17   3     2478.63     2699.35     62.26 o 
   4 -17   3      590.93      577.05     25.86 o 
   5 -17   3        2.85       -5.86      9.06 o 
   6 -17   3     1358.39     1265.85     55.61 o 
   7 -17   3      268.78      326.79     29.67 o 
   8 -17   3       46.87       57.06     18.38 o 
   9 -17   3      297.37      283.08     30.80 o 
  -8 -16   3     1862.68     2147.69    109.74 o 
  -7 -16   3     1050.75     1099.70     50.24 o 
  -6 -16   3        6.87       20.18     13.35 o 
  -5 -16   3      104.84      101.17     13.92 o 
  -4 -16   3      438.97      453.94     22.43 o 
  -3 -16   3      206.46      219.97     16.68 o 
  -2 -16   3      774.37      741.12     34.75 o 
  -1 -16   3      388.46      363.66     16.24 o 
   0 -16   3      298.74      286.56     20.25 o 
   1 -16   3      856.24      837.10     28.73 o 
   2 -16   3      563.80      571.40     23.89 o 
   3 -16   3     1829.43     1770.12     45.96 o 
   4 -16   3      738.27      696.74     27.56 o 
   5 -16   3      173.13      149.79     18.95 o 
   6 -16   3      108.36       99.27     14.61 o 
   7 -16   3     2031.42     1762.14     93.32 o 
   8 -16   3       46.02       53.43     17.50 o 
   9 -16   3       19.31       13.99     15.44 o 
  -8 -15   3     1344.95     1459.13    104.17 o 
  -7 -15   3     1526.07     1662.60     65.86 o 
  -6 -15   3      491.09      522.58     32.10 o 
  -5 -15   3     1184.23     1073.03     35.28 o 
  -4 -15   3       29.43       36.12      9.43 o 
  -3 -15   3     1132.01     1069.64     32.68 o 
  -2 -15   3     1638.16     1662.23     41.93 o 
  -1 -15   3      307.53      286.50     14.33 o 
   0 -15   3      252.45      241.53     15.10 o 
   1 -15   3      460.50      399.15     19.14 o 
   2 -15   3      728.74      729.10     26.17 o 
   3 -15   3     3057.60     3079.50     65.37 o 
   4 -15   3      182.30      196.89     16.47 o 
   5 -15   3       16.79       16.39      9.02 o 
   6 -15   3      793.94      753.44     33.84 o 
   7 -15   3     1177.45     1061.83     36.33 o 
   8 -15   3      859.65      919.60     43.59 o 
   9 -15   3       87.15      116.18     25.71 o 
  10 -15   3      209.05      232.08     28.11 o 
  -9 -14   3       94.60      152.79     24.60 o 
  -8 -14   3     1621.06     1565.89    152.05 o 
  -7 -14   3     1162.29     1162.69     53.14 o 
  -6 -14   3       11.92       20.03     12.27 o 
  -5 -14   3       56.69       46.71     10.77 o 
  -4 -14   3     3333.63     3276.72     68.64 o 
  -3 -14   3      222.23      255.16     29.79 o 
  -2 -14   3      690.65      713.31     24.66 o 
  -1 -14   3        2.90        8.66      5.45 o 
   0 -14   3      314.20      295.14     16.04 o 
   1 -14   3     1593.51     1403.01     36.34 o 
   2 -14   3      120.37       98.13     11.28 o 
   3 -14   3     5908.87     5814.11    105.10 o 
   4 -14   3     1182.33     1142.52     34.56 o 
   5 -14   3        0.13       -1.63      7.47 o 
   6 -14   3     3414.54     3272.44     70.45 o 
   7 -14   3     1400.54     1356.40     40.88 o 
   8 -14   3       15.46       32.69     11.63 o 
   9 -14   3      319.88      297.28     26.73 o 
  10 -14   3       63.21       48.88     27.05 o 
  -9 -13   3      381.43      489.12     35.05 o 
  -8 -13   3      443.00      505.65     88.76 o 
  -7 -13   3     3536.19     3385.75    201.46 o 
  -6 -13   3       72.45       93.81     12.84 o 
  -5 -13   3      826.93      839.13     41.67 o 
  -4 -13   3      310.38      324.82     17.29 o 
  -3 -13   3       54.36       49.20      9.05 o 
  -2 -13   3     1818.75     1765.45     34.78 o 
  -1 -13   3      232.91      205.93     10.32 o 
   0 -13   3     1446.17     1431.79     29.05 o 
   1 -13   3        2.26        2.26      4.99 o 
   2 -13   3     4940.02     4494.98    292.13 o 
   3 -13   3      449.22      453.25     30.76 o 
   4 -13   3      110.97       78.66     10.70 o 
   5 -13   3      147.11      110.72     12.50 o 
   6 -13   3      267.43      262.14     17.13 o 
   7 -13   3     2884.36     2798.94     63.16 o 
   8 -13   3     3442.14     3332.98     73.40 o 
   9 -13   3      449.94      420.14     24.20 o 
  10 -13   3       21.82       25.59     21.59 o 
  11 -13   3      115.86      119.04     33.81 o 
 -10 -12   3      103.20      111.64     23.56 o 
  -9 -12   3      726.23      805.21     43.22 o 
  -8 -12   3     1546.37     1664.05     61.27 o 
  -7 -12   3      636.91      713.75     37.37 o 
  -6 -12   3       29.73       40.60      9.09 o 
  -5 -12   3      663.60      607.89     31.70 o 
  -4 -12   3     1085.97     1023.37     30.51 o 
  -3 -12   3       39.44       12.47      6.55 o 
  -2 -12   3      232.37      272.62     11.38 o 
  -1 -12   3       23.53       23.22      7.01 o 
   0 -12   3      109.92      158.08      8.61 o 
   1 -12   3       54.72       28.20      6.17 o 
   2 -12   3     1944.62     2139.02     46.44 o 
   3 -12   3     1860.10     1789.80     51.22 o 
   4 -12   3      547.65      517.12     29.04 o 
   5 -12   3        3.59       -6.89      7.66 o 
   6 -12   3     2126.74     1928.90     82.05 o 
   7 -12   3      628.31      641.77     26.07 o 
   8 -12   3     1508.31     1454.57     42.09 o 
   9 -12   3      450.10      488.57     25.17 o 
  10 -12   3      326.13      328.33     28.15 o 
  11 -12   3      286.33      323.92     41.50 o 
 -10 -11   3      296.40      347.74     31.98 o 
  -9 -11   3      118.65      133.34     22.74 o 
  -8 -11   3     1839.64     1949.82     66.02 o 
  -7 -11   3     2810.13     2810.39     80.72 o 
  -6 -11   3       20.54       25.77      8.86 o 
  -5 -11   3      835.64      822.82     27.67 o 
  -4 -11   3     3365.99     3087.93     75.25 o 
  -3 -11   3     1015.13      985.85     22.47 o 
  -2 -11   3        5.78        7.03      4.13 o 
  -1 -11   3      374.60      441.40     13.45 o 
   0 -11   3      117.95      158.79     11.91 o 
   1 -11   3      596.66      592.94     14.81 o 
   2 -11   3     7393.66     7048.64    118.12 o 
   3 -11   3     4627.90     4909.26    105.31 o 
   4 -11   3      282.09      259.38     18.48 o 
   5 -11   3       47.81       58.21      8.65 o 
   6 -11   3       11.16       15.57      7.15 o 
   7 -11   3     2614.88     2746.43     60.56 o 
   8 -11   3     1910.56     1837.38     47.59 o 
   9 -11   3      486.97      524.20     25.36 o 
  10 -11   3       21.64       17.18     14.29 o 
  11 -11   3       41.93       27.69     15.35 o 
 -10 -10   3       46.29       37.53     17.60 o 
  -9 -10   3      720.62      821.04     42.75 o 
  -8 -10   3     1096.66     1187.86     54.26 o 
  -7 -10   3     4317.48     4058.48    154.27 o 
  -6 -10   3      783.37      786.96     47.39 o 
  -5 -10   3     2916.31     2973.39     61.43 o 
  -4 -10   3      952.11      905.05     52.38 o 
  -3 -10   3      606.60      496.25     14.32 o 
  -2 -10   3      922.44     1017.88     21.72 o 
  -1 -10   3     1247.10     1614.45     26.70 o 
   0 -10   3       42.38       48.20      8.45 o 
   1 -10   3     2574.90     2467.95     39.91 o 
   2 -10   3     1764.75     1819.63     33.69 o 
   3 -10   3    16311.74    16800.23    259.86 o 
   4 -10   3     1369.23     1451.18     35.12 o 
   5 -10   3      652.80      676.68     22.87 o 
   6 -10   3      277.34      257.69     15.08 o 
   7 -10   3      345.52      340.74     18.45 o 
   8 -10   3     1225.74     1227.56     68.63 o 
   9 -10   3      607.31      573.60     26.06 o 
  10 -10   3       57.59       52.26     16.19 o 
  11 -10   3      384.78      408.37     31.57 o 
 -11  -9   3        2.01        1.50     15.08 o 
 -10  -9   3      688.05      652.80     39.26 o 
  -9  -9   3      145.83      147.24     21.74 o 
  -8  -9   3     2461.70     2589.46     77.11 o 
  -7  -9   3      256.63      279.19     16.74 o 
  -6  -9   3     1139.48     1126.00     32.31 o 
  -5  -9   3      766.45      694.11     25.95 o 
  -4  -9   3     2169.45     1995.58     35.20 o 
  -3  -9   3      378.89      314.27     10.58 o 
  -2  -9   3       83.25       61.92      5.74 o 
  -1  -9   3      127.06      113.21      6.53 o 
   0  -9   3      495.59      489.48     12.59 o 
   1  -9   3      102.72      141.53      6.15 o 
   2  -9   3    16008.40    17041.59    261.06 o 
   3  -9   3      203.13      148.38     10.08 o 
   4  -9   3      978.17      868.83     21.91 o 
   5  -9   3       33.76       85.04      9.36 o 
   6  -9   3     2189.46     2033.96     45.82 o 
   7  -9   3      387.80      363.98     18.20 o 
   8  -9   3      903.50      857.67     29.33 o 
   9  -9   3      330.48      308.73     32.31 o 
  10  -9   3       70.28       56.98     15.97 o 
  11  -9   3      171.47      129.65     21.66 o 
  12  -9   3      681.72      623.31     65.01 o 
 -11  -8   3      218.57      192.73     27.24 o 
 -10  -8   3      103.49      111.71     21.44 o 
  -9  -8   3      492.04      490.69     31.54 o 
  -8  -8   3       85.08       80.76     15.83 o 
  -7  -8   3     5743.32     5771.17    105.42 o 
  -6  -8   3        2.19       19.39      7.45 o 
  -5  -8   3      648.79      707.82     35.49 o 
  -4  -8   3      356.34      261.33     13.55 o 
  -3  -8   3      572.44      438.76     21.36 o 
  -2  -8   3       50.41       55.79      7.89 o 
  -1  -8   3       40.31       52.68      4.93 o 
   0  -8   3      291.75      300.18      9.03 o 
   1  -8   3     3342.07     3468.77     51.01 o 
   2  -8   3     4282.95     4291.05     73.99 o 
   3  -8   3    20037.95    20499.13    310.93 o 
   4  -8   3        1.08       -3.09      3.09 o 
   5  -8   3      566.00      433.99     19.71 o 
   6  -8   3      108.64      100.84      9.23 o 
   7  -8   3       11.23        7.80      6.83 o 
   8  -8   3      619.50      597.17     23.69 o 
   9  -8   3       27.01       14.23     12.09 o 
  10  -8   3        6.02        2.43     12.27 o 
  11  -8   3      373.47      378.67     29.70 o 
  12  -8   3      110.99      131.74     26.32 o 
 -11  -7   3       84.71       85.54     35.85 o 
 -10  -7   3      506.19      518.65     34.42 o 
  -9  -7   3       22.93       30.60     12.80 o 
  -8  -7   3      307.06      343.52     24.39 o 
  -7  -7   3     1443.32     1534.21     43.31 o 
  -6  -7   3      181.51      149.48     12.50 o 
  -5  -7   3      130.93      130.15     11.01 o 
  -4  -7   3    12180.35    12544.83    168.21 o 
  -3  -7   3        4.63        7.68      2.92 o 
  -2  -7   3      293.21      345.23      9.69 o 
  -1  -7   3      980.10     1036.68     19.42 o 
   0  -7   3      633.28      704.96     14.44 o 
   1  -7   3     1576.54     1544.66     25.31 o 
   2  -7   3     4669.69     4433.95     75.02 o 
   3  -7   3     4368.77     4745.74     67.79 o 
   4  -7   3       65.90       33.65      4.50 o 
   5  -7   3        1.63        4.25      4.40 o 
   6  -7   3     3652.43     3832.70     60.67 o 
   7  -7   3     1424.62     1324.94     29.07 o 
   8  -7   3     1208.09     1095.07     32.23 o 
   9  -7   3      317.52      329.27     24.53 o 
  10  -7   3       36.85       45.74     16.52 o 
  11  -7   3       28.34       45.20     16.46 o 
  12  -7   3     1873.74     1747.85    162.57 o 
 -11  -6   3      390.74      369.46     31.04 o 
 -10  -6   3        5.70        4.69     12.83 o 
  -9  -6   3      172.72      158.51     30.70 o 
  -8  -6   3       51.46       65.98     10.57 o 
  -7  -6   3     3822.33     3855.47     75.13 o 
  -6  -6   3        9.34        9.70      6.03 o 
  -5  -6   3      952.00      895.58     19.13 o 
  -4  -6   3      155.89      143.75      6.21 o 
  -3  -6   3     3856.21     3630.73     53.23 o 
  -2  -6   3       15.33       21.04      3.03 o 
  -1  -6   3    19024.53    20442.58    263.96 o 
   0  -6   3     1719.28     1672.89     26.45 o 
   1  -6   3      934.69      949.46     29.40 o 
   2  -6   3     1153.64     1071.54     23.91 o 
   3  -6   3     1996.57     1883.79     30.55 o 
   4  -6   3     2201.54     2752.48     43.23 o 
   5  -6   3      815.34      763.13     18.01 o 
   6  -6   3       23.79       29.80      6.62 o 
   7  -6   3     1709.50     1762.19     48.23 o 
   8  -6   3     1996.93     1928.27     38.63 o 
   9  -6   3     1764.73     1656.78     54.89 o 
  10  -6   3        0.04       -0.38     11.66 o 
  11  -6   3     1399.05     1427.94     54.80 o 
  12  -6   3      242.63      266.59     41.34 o 
 -12  -5   3      529.73      548.64     39.07 o 
 -11  -5   3        0.77        4.10     14.28 o 
 -10  -5   3      239.24      246.45     26.21 o 
  -9  -5   3       45.60       33.76     13.38 o 
  -8  -5   3      212.09      220.86     15.21 o 
  -7  -5   3      578.16      558.29     21.25 o 
  -6  -5   3     1010.04      993.71     27.84 o 
  -5  -5   3      120.87      113.20      6.58 o 
  -4  -5   3       41.12      110.51      5.35 o 
  -3  -5   3     7724.67     8018.33    108.35 o 
  -2  -5   3      426.65      441.64     11.30 o 
  -1  -5   3     3114.78     3381.57     47.83 o 
   0  -5   3      198.36      231.58      6.39 o 
   1  -5   3     9564.18    10393.13    158.56 o 
   2  -5   3    12834.52    13131.61    171.95 o 
   3  -5   3      174.92      191.04      6.84 o 
   4  -5   3      746.26      741.66     22.03 o 
   5  -5   3      112.45      136.41      7.46 o 
   6  -5   3     4822.02     4812.41     72.63 o 
   7  -5   3      192.41      234.24     11.40 o 
   8  -5   3       51.29       52.39      9.82 o 
   9  -5   3      277.10      272.91     17.61 o 
  10  -5   3      122.20      107.31     26.67 o 
  11  -5   3       25.38       45.31     16.39 o 
  12  -5   3      471.74      397.31     46.03 o 
 -12  -4   3      453.32      523.83     45.80 o 
 -11  -4   3      124.57      108.93     20.70 o 
 -10  -4   3        3.35        1.12     11.82 o 
  -9  -4   3      697.12      651.73     33.38 o 
  -8  -4   3     1955.40     1950.51     47.22 o 
  -7  -4   3      764.95      723.38     26.10 o 
  -6  -4   3      362.14      381.02     12.32 o 
  -5  -4   3     1349.64     1496.56     27.20 o 
  -4  -4   3      388.66      394.77     14.03 o 
  -3  -4   3     3566.57     3504.50     60.49 o 
  -2  -4   3     8634.02     9195.31    141.92 o 
  -1  -4   3     8229.64     8796.56    115.49 o 
   0  -4   3     3716.82     3906.61     53.55 o 
   1  -4   3    28444.82    30922.19    455.44 o 
   2  -4   3     8919.35     9582.87    126.31 o 
   3  -4   3       59.92       37.71      3.88 o 
   4  -4   3        1.13        4.67      3.18 o 
   5  -4   3      383.13      388.25     14.98 o 
   6  -4   3      916.62      976.05     21.96 o 
   7  -4   3      580.69      596.34     17.49 o 
   8  -4   3     4571.94     4474.25     84.80 o 
   9  -4   3       48.44       45.07     10.16 o 
  10  -4   3      555.74      561.41     25.94 o 
  11  -4   3     1894.18     1660.84    133.91 o 
  12  -4   3     1224.67     1252.10     79.08 o 
 -12  -3   3      595.96      628.89     39.34 o 
 -11  -3   3       96.33       73.25     18.03 o 
 -10  -3   3      235.73      217.82     23.98 o 
  -9  -3   3       27.62       25.18     11.73 o 
  -8  -3   3       22.04       35.83      8.52 o 
  -7  -3   3     3923.45     3876.04     73.34 o 
  -6  -3   3      413.30      434.55     16.87 o 
  -5  -3   3      421.20      436.95     12.05 o 
  -4  -3   3      927.61      643.40     13.92 o 
  -3  -3   3     5603.75     5730.84     78.36 o 
  -2  -3   3      131.44      109.07      5.81 o 
  -1  -3   3     3561.12     3546.55     57.00 o 
   0  -3   3     3916.41     3992.28     53.86 o 
   1  -3   3     3287.33     3459.27     48.11 o 
   2  -3   3     9549.63     9926.98    130.08 o 
   3  -3   3     4550.39     4664.16     65.16 o 
   4  -3   3      404.49      486.55     12.34 o 
   5  -3   3      111.70      176.09     10.83 o 
   6  -3   3     5855.37     6016.64     87.40 o 
   7  -3   3      832.99      877.73     21.50 o 
   8  -3   3     7668.58     7411.83    310.34 o 
   9  -3   3      326.05      290.19     18.02 o 
  10  -3   3       46.81       27.19     11.67 o 
  11  -3   3      249.81      268.08     49.80 o 
  12  -3   3       53.89       55.95     26.44 o 
 -12  -2   3       74.69       95.76     21.60 o 
 -11  -2   3       63.99       62.44     17.35 o 
 -10  -2   3      465.60      477.50     32.78 o 
  -9  -2   3      153.35      159.89     20.03 o 
  -8  -2   3     1891.09     1922.25     45.39 o 
  -7  -2   3     1213.67     1145.02     28.04 o 
  -6  -2   3      211.01      196.08     11.07 o 
  -5  -2   3      875.22      721.12     16.45 o 
  -4  -2   3      557.98      578.77     13.23 o 
  -3  -2   3     2574.35     2495.76     37.13 o 
  -2  -2   3      569.98      537.04     10.44 o 
  -1  -2   3      753.32      796.73     15.38 o 
   0  -2   3      530.77      609.91     10.43 o 
   1  -2   3     1179.49     1179.49     18.17 o 
   2  -2   3    16969.75    18389.13    236.84 o 
   3  -2   3     1069.43     1061.48     18.83 o 
   4  -2   3     4271.47     4292.98     61.80 o 
   5  -2   3     1710.33     1633.80     33.18 o 
   6  -2   3      120.23      103.25      7.50 o 
   7  -2   3     5545.79     5040.53     90.56 o 
   8  -2   3       90.51      130.45     12.86 o 
   9  -2   3      377.22      381.02     19.89 o 
  10  -2   3     1149.68     1150.01     43.79 o 
  11  -2   3      345.22      371.41     33.47 o 
  12  -2   3      876.53      960.60     47.92 o 
 -12  -1   3      318.39      334.43     64.59 o 
 -11  -1   3        2.64       -2.68     12.98 o 
 -10  -1   3      719.93      676.58     35.45 o 
  -9  -1   3     3992.87     3892.50    161.60 o 
  -8  -1   3       32.28       25.11      7.97 o 
  -7  -1   3     5147.04     5414.54     81.47 o 
  -6  -1   3     1588.01     1881.44     62.63 o 
  -5  -1   3     3389.59     3529.67     53.69 o 
  -4  -1   3    11663.07    11674.37    154.98 o 
  -3  -1   3      342.22      371.54      9.35 o 
  -2  -1   3    13469.61    14213.49    184.12 o 
  -1  -1   3     2529.59     2657.19     36.74 o 
   0  -1   3      602.51      636.61     10.78 o 
   1  -1   3       12.04       20.91      7.16 o 
   2  -1   3     2705.40     2817.01     47.69 o 
   3  -1   3    15112.70    15733.68    204.74 o 
   4  -1   3     2510.03     2641.37     40.74 o 
   5  -1   3     2697.11     3000.22     46.88 o 
   6  -1   3     1187.12     1259.66     35.21 o 
   7  -1   3       57.50       70.34      9.25 o 
   8  -1   3     3165.99     3084.37     63.88 o 
   9  -1   3     2988.11     2870.76    101.65 o 
  10  -1   3      143.31      154.94     21.27 o 
  11  -1   3      144.33      161.85     22.93 o 
  12  -1   3      240.87      292.84     30.11 o 
 -12   0   3      238.13      186.74     25.07 o 
 -11   0   3       22.77        6.49     13.91 o 
 -10   0   3      266.51      287.84     30.36 o 
  -9   0   3     2139.14     2035.70     48.97 o 
  -8   0   3     8345.92     8194.18    123.19 o 
  -7   0   3      259.08      254.86     11.26 o 
  -6   0   3      475.81      482.50     14.27 o 
  -5   0   3      480.92      508.02     13.77 o 
  -4   0   3     8114.87     8758.86    118.34 o 
  -3   0   3     5326.88     5699.59     78.18 o 
  -2   0   3     3158.35     3452.44     48.37 o 
  -1   0   3        2.29       -2.20      2.20 o 
   0   0   3     2821.44     2958.63     40.26 o 
   1   0   3    10600.91    11177.21    167.80 o 
   2   0   3       27.48        3.62      3.32 o 
   3   0   3      254.52      227.81      6.57 o 
   4   0   3     3594.61     3823.77     55.79 o 
   5   0   3        1.72        0.89      2.96 o 
   6   0   3      677.92      624.65     16.14 o 
   7   0   3     5466.13     5518.93     98.32 o 
   8   0   3        4.04       12.09      6.85 o 
   9   0   3       24.39       27.31      9.56 o 
  10   0   3      362.13      352.81     27.33 o 
  11   0   3       57.06       36.00     24.02 o 
  12   0   3       65.45       78.23     20.30 o 
 -12   1   3      243.84      247.16     48.26 o 
 -11   1   3      710.66      668.96     36.71 o 
 -10   1   3        0.31        1.17     12.45 o 
  -9   1   3       66.42       41.66     17.77 o 
  -8   1   3      764.24      777.76     21.57 o 
  -7   1   3     1882.94     1841.82     35.42 o 
  -6   1   3      309.38      338.48     19.22 o 
  -5   1   3     8692.73     8879.52    121.90 o 
  -4   1   3      799.97      845.60     17.56 o 
  -3   1   3     3434.40     3532.93     51.25 o 
  -2   1   3     6984.34     7749.95    102.62 o 
  -1   1   3       31.06       42.74      3.55 o 
   0   1   3     2703.04     2943.16     40.59 o 
   1   1   3       20.49       37.47      3.43 o 
   2   1   3     3243.29     3359.98     56.33 o 
   3   1   3     6025.33     6099.73     83.41 o 
   4   1   3      179.35      256.95     13.88 o 
   5   1   3     1725.41     1951.68     33.30 o 
   6   1   3     1545.01     1517.20     29.07 o 
   7   1   3     1014.48      941.05     28.03 o 
   8   1   3     1965.78     1811.62     44.36 o 
   9   1   3       60.27       78.03     11.64 o 
  10   1   3       75.86       71.66     17.78 o 
  11   1   3        9.38       -2.74     16.60 o 
  12   1   3      160.63      139.98     25.05 o 
 -12   2   3      235.56      201.34     33.04 o 
 -11   2   3      840.04      769.06     38.46 o 
 -10   2   3       15.56        7.82      9.32 o 
  -9   2   3      667.15      678.27     21.47 o 
  -8   2   3     4200.89     4250.96     68.89 o 
  -7   2   3     1341.07     1215.27     26.89 o 
  -6   2   3      453.69      453.54     14.26 o 
  -5   2   3     1906.68     2177.94     36.89 o 
  -4   2   3       63.91        9.57      3.97 o 
  -3   2   3     1884.31     1964.05     37.46 o 
  -2   2   3     3041.40     3102.15     44.18 o 
  -1   2   3    23434.34    25589.03    377.92 o 
   0   2   3    10858.96    11639.44    151.13 o 
   1   2   3    19331.27    20976.24    269.21 o 
   2   2   3      887.26     1007.27     18.50 o 
   3   2   3     2145.22     2052.00     32.35 o 
   4   2   3      202.29      224.98      7.75 o 
   5   2   3      189.73      274.79     13.45 o 
   6   2   3      153.48      218.80     17.21 o 
   7   2   3     1569.68     1512.99     53.91 o 
   8   2   3       88.33       72.85     10.58 o 
   9   2   3        8.48        6.97     11.47 o 
  10   2   3        9.16       12.90     13.41 o 
  11   2   3      113.85      124.05     22.15 o 
  12   2   3       52.50       23.69     20.60 o 
 -12   3   3       94.06       82.38     28.51 o 
 -11   3   3      223.80      197.00     23.05 o 
 -10   3   3      109.90       94.95     14.10 o 
  -9   3   3      232.99      244.08     17.09 o 
  -8   3   3      138.10      161.80     12.73 o 
  -7   3   3     3588.59     3716.25     60.55 o 
  -6   3   3      242.07      161.84     11.71 o 
  -5   3   3      323.27      260.47      9.97 o 
  -4   3   3     2997.12     3431.38     52.19 o 
  -3   3   3       23.64       31.86      3.72 o 
  -2   3   3    10436.24    11758.80    154.32 o 
  -1   3   3    11744.99    12990.63    169.16 o 
   0   3   3    13018.12    13855.06    180.30 o 
   1   3   3     2251.38     2390.28     35.64 o 
   2   3   3     4390.35     4319.38     60.90 o 
   3   3   3     3524.38     3417.43     50.50 o 
   4   3   3      111.89      141.05      6.60 o 
   5   3   3       93.29      120.56      8.08 o 
   6   3   3     1237.44     1325.49     33.33 o 
   7   3   3      134.51      131.46     21.10 o 
   8   3   3     4687.80     4270.40     83.16 o 
   9   3   3      365.01      370.06     27.55 o 
  10   3   3      257.53      256.06     35.16 o 
  11   3   3      114.79      104.12     22.44 o 
 -11   4   3       14.70       13.91     18.90 o 
 -10   4   3        1.33        2.44      8.19 o 
  -9   4   3       15.19        3.90      7.18 o 
  -8   4   3     1305.62     1274.71     29.72 o 
  -7   4   3     1682.67     1579.30     32.52 o 
  -6   4   3        1.56       -1.00      4.18 o 
  -5   4   3     1728.12     1895.40     33.91 o 
  -4   4   3     3550.32     3781.59     68.84 o 
  -3   4   3      632.68      781.74     16.25 o 
  -2   4   3      152.86      132.72      9.78 o 
  -1   4   3      643.27      801.19     19.11 o 
   0   4   3    40866.69    44590.30    568.09 o 
   1   4   3      735.29      650.66     12.23 o 
   2   4   3     3200.29     3400.64     50.11 o 
   3   4   3    13408.34    14362.35    189.58 o 
   4   4   3        3.07        9.19      5.48 o 
   5   4   3      270.15      296.41     10.69 o 
   6   4   3      657.59      680.66     22.62 o 
   7   4   3     2213.28     2050.81     47.39 o 
   8   4   3      727.18      616.54     34.74 o 
   9   4   3      225.48      253.18     38.92 o 
  10   4   3       14.77       -9.95     12.57 o 
  11   4   3      239.34      264.84     30.42 o 
 -10   5   3        1.28       -1.10      9.15 o 
  -9   5   3     1492.70     1471.75     34.57 o 
  -8   5   3     1073.28     1047.97     26.57 o 
  -7   5   3     3799.05     3634.34     60.03 o 
  -6   5   3      570.79      507.60     15.54 o 
  -5   5   3       40.21       83.35      7.18 o 
  -4   5   3     2890.36     3169.70     49.92 o 
  -3   5   3      531.86      374.75     13.11 o 
  -2   5   3    10820.04    11814.00    156.62 o 
  -1   5   3      229.77      214.21     13.06 o 
   0   5   3     1813.48     1990.68     31.95 o 
   1   5   3     2179.77     1955.78     31.83 o 
   2   5   3    18874.95    19816.93    258.19 o 
   3   5   3     1105.85     1097.53     21.80 o 
   4   5   3       17.66       16.42      3.95 o 
   5   5   3        0.54        2.49      3.86 o 
   6   5   3        8.03        8.55      6.12 o 
   7   5   3       25.76       34.67     10.93 o 
   8   5   3      277.69      292.60     24.50 o 
   9   5   3       71.36       55.15     16.40 o 
  10   5   3       24.26       16.40     15.28 o 
  11   5   3       34.56       22.13     17.82 o 
 -11   6   3      199.95      192.43     34.12 o 
 -10   6   3      123.34      125.73     19.36 o 
  -9   6   3      153.42      166.11     17.78 o 
  -8   6   3     2408.94     2434.20     46.40 o 
  -7   6   3     5610.30     5606.01    217.25 o 
  -6   6   3       34.80       58.64      6.67 o 
  -5   6   3      181.61      149.70     10.38 o 
  -4   6   3     6672.43     7172.44    101.45 o 
  -3   6   3     2560.69     2658.35     42.26 o 
  -2   6   3       76.58       72.41      5.52 o 
  -1   6   3      418.67      435.95     13.89 o 
   0   6   3     2642.61     2832.32     43.62 o 
   1   6   3     3113.34     3104.33     55.75 o 
   2   6   3     1449.84     1561.21     28.07 o 
   3   6   3     9736.39     9467.91    129.79 o 
   4   6   3     1669.26     1807.16     32.93 o 
   5   6   3     1511.42     1489.79     41.53 o 
   6   6   3      186.33      198.46     13.27 o 
   7   6   3     1603.27     1371.91     88.80 o 
   8   6   3      676.93      644.70     42.19 o 
   9   6   3     1205.29     1110.54     49.01 o 
  10   6   3      180.36      213.11     27.13 o 
  11   6   3      429.52      422.75     35.24 o 
 -11   7   3      131.45      157.80     22.20 o 
 -10   7   3        1.94       -2.73     11.25 o 
  -9   7   3       53.87       70.46     15.42 o 
  -8   7   3     2150.34     2114.47     49.52 o 
  -7   7   3      236.62      276.08     13.14 o 
  -6   7   3     1503.18     1586.63     43.48 o 
  -5   7   3      743.94      698.12     25.20 o 
  -4   7   3     4362.47     4806.43     71.86 o 
  -3   7   3     4074.51     4180.84     62.60 o 
  -2   7   3     7427.69     7746.41    107.12 o 
  -1   7   3      383.10      408.11     11.58 o 
   0   7   3     1421.28     1643.93     29.15 o 
   1   7   3       22.43       20.81      5.23 o 
   2   7   3    16930.45    17472.52    230.81 o 
   3   7   3      165.99      143.44      8.10 o 
   4   7   3     1790.21     1755.93     32.99 o 
   5   7   3     2056.50     1959.05     44.44 o 
   6   7   3       71.28       60.22      9.58 o 
   7   7   3       82.72       52.62     18.06 o 
   8   7   3      239.27      215.32     23.76 o 
   9   7   3      466.73      464.05     33.26 o 
  10   7   3      288.09      260.09     30.42 o 
 -11   8   3       94.20      116.69     21.07 o 
 -10   8   3      145.84      112.35     19.86 o 
  -9   8   3       33.46       32.61     14.35 o 
  -8   8   3     2006.21     1972.84     61.38 o 
  -7   8   3     5174.87     5393.31     98.34 o 
  -6   8   3      380.15      370.22     14.50 o 
  -5   8   3       57.40       76.99      7.68 o 
  -4   8   3     3503.12     3643.51     57.52 o 
  -3   8   3      409.60      331.02     11.88 o 
  -2   8   3     1221.02     1461.58     27.48 o 
  -1   8   3     1775.14     1763.56     31.34 o 
   0   8   3      790.47      974.30     20.91 o 
   1   8   3       76.60       46.70      5.38 o 
   2   8   3      216.62      222.61      9.69 o 
   3   8   3    11063.51    11204.91    153.71 o 
   4   8   3       11.13        6.51      4.89 o 
   5   8   3      260.77      249.82     14.55 o 
   6   8   3        3.52        6.12     10.80 o 
   7   8   3       33.15       19.73     28.90 o 
   8   8   3       90.35      100.72     18.54 o 
   9   8   3     2250.86     2228.59     75.20 o 
  10   8   3       81.57       96.86     21.64 o 
 -11   9   3      330.99      356.89     63.28 o 
 -10   9   3        1.06       -5.07     13.15 o 
  -9   9   3       49.10       47.68     15.60 o 
  -8   9   3     1187.11     1090.73     43.73 o 
  -7   9   3     1018.99      925.61     41.42 o 
  -6   9   3     1656.16     1764.12     55.04 o 
  -5   9   3       76.77       85.93      8.35 o 
  -4   9   3      522.19      546.27     15.96 o 
  -3   9   3     2461.07     2462.95     54.41 o 
  -2   9   3     1966.11     1917.52     46.05 o 
  -1   9   3      433.63      349.90     11.81 o 
   0   9   3       79.12      105.66      7.60 o 
   1   9   3      566.23      655.09     17.22 o 
   2   9   3     6481.55     6391.81     93.09 o 
   3   9   3       68.52       84.00      8.02 o 
   4   9   3      301.69      310.61     14.82 o 
   5   9   3       66.95       56.78      9.18 o 
   6   9   3        3.97       -3.02     17.87 o 
   7   9   3      188.10      185.70     38.27 o 
   8   9   3      584.19      632.88     36.82 o 
   9   9   3      355.11      411.25     65.86 o 
  10   9   3       77.98       30.47     17.98 o 
 -11  10   3        9.40        7.47     15.80 o 
 -10  10   3      272.81      283.09     31.55 o 
  -9  10   3       92.28       66.09     16.76 o 
  -8  10   3      116.61      117.45     34.62 o 
  -7  10   3     1257.22     1261.42    100.98 o 
  -6  10   3        1.99       15.65      9.87 o 
  -5  10   3       71.49       91.31     24.94 o 
  -4  10   3     6015.50     6292.63     93.09 o 
  -3  10   3       47.08       56.55      6.52 o 
  -2  10   3     1743.31     1675.58     36.24 o 
  -1  10   3      140.16      102.08      7.75 o 
   0  10   3       21.26       38.65      9.61 o 
   1  10   3     1530.13     1603.15     31.62 o 
   2  10   3      485.23      470.38     15.44 o 
   3  10   3    14484.08    14681.67    387.08 o 
   4  10   3      701.37      728.07     29.35 o 
   5  10   3      268.09      308.18     16.99 o 
   6  10   3       75.55       69.27     15.10 o 
   7  10   3       74.55       42.94     15.43 o 
   8  10   3      277.86      324.45     36.12 o 
   9  10   3      530.90      501.45     36.38 o 
 -11  11   3       82.08       97.86     21.83 o 
 -10  11   3       10.60       14.35     15.05 o 
  -9  11   3       23.33       22.93     14.49 o 
  -8  11   3     4071.42     4014.29    104.47 o 
  -7  11   3     2176.37     2198.10     79.73 o 
  -6  11   3     1025.24     1040.00     45.61 o 
  -5  11   3      511.31      511.26     31.09 o 
  -4  11   3     1561.75     1467.14     48.61 o 
  -3  11   3     1481.43     1507.37     39.91 o 
  -2  11   3        0.47        6.54      4.48 o 
  -1  11   3      113.78      115.47      9.45 o 
   0  11   3       89.56       80.14      7.68 o 
   1  11   3      459.61      546.94     16.97 o 
   2  11   3    12249.50    12226.53    169.34 o 
   3  11   3     3451.03     3359.58     57.20 o 
   4  11   3       77.32       90.65     11.73 o 
   5  11   3      255.89      225.72     21.33 o 
   6  11   3     1669.09     1750.00    143.09 o 
   7  11   3       12.34       10.26     13.26 o 
   8  11   3        7.57        0.48     13.12 o 
   9  11   3      653.88      736.03     43.25 o 
 -10  12   3      131.06      142.23     24.15 o 
  -9  12   3       82.29      105.75     19.70 o 
  -8  12   3      821.22      826.20     40.97 o 
  -7  12   3     5556.05     5794.85    137.51 o 
  -6  12   3      145.75      123.26     18.76 o 
  -5  12   3      111.49      139.41     18.52 o 
  -4  12   3      643.35      578.96     29.45 o 
  -3  12   3      460.09      340.75     66.17 o 
  -2  12   3      576.41      584.07     20.86 o 
  -1  12   3       10.49       11.70      5.31 o 
   0  12   3       14.10        6.87      5.06 o 
   1  12   3      995.08      955.73     24.14 o 
   2  12   3     6444.79     6478.69     97.74 o 
   3  12   3     4559.64     4429.04     64.82 o 
   4  12   3       40.12       51.88     10.14 o 
   5  12   3       43.55       57.15     14.47 o 
   6  12   3      144.19      125.67     20.16 o 
   7  12   3      241.43      280.12     27.62 o 
   8  12   3      631.00      633.63     78.54 o 
 -10  13   3        4.71        1.17     16.30 o 
  -9  13   3      231.89      248.19     28.25 o 
  -8  13   3      208.83      222.45     25.84 o 
  -7  13   3      336.72      359.60     27.71 o 
  -6  13   3       36.88       42.03     14.10 o 
  -5  13   3       22.40       21.99     12.99 o 
  -4  13   3     2039.22     1981.71     61.64 o 
  -3  13   3      884.06      921.29     37.95 o 
  -2  13   3     1782.93     1725.26     63.13 o 
  -1  13   3       11.29       12.89      6.07 o 
   0  13   3      767.32      633.05     21.77 o 
   1  13   3      580.56      536.75     20.75 o 
   2  13   3     4045.61     4110.76     68.47 o 
   3  13   3       25.87       30.52      7.05 o 
   4  13   3     1700.72     1720.04     56.53 o 
   5  13   3       49.26       64.25     15.84 o 
   6  13   3      307.90      302.83     26.91 o 
   7  13   3        3.37        8.64     13.80 o 
   8  13   3       69.33       73.18     20.87 o 
  -9  14   3       61.57       53.30     17.97 o 
  -8  14   3      953.38     1063.07     49.20 o 
  -7  14   3      148.71      133.03     20.68 o 
  -6  14   3        6.10       -7.73     24.21 o 
  -5  14   3      576.58      489.07     30.41 o 
  -4  14   3      500.50      562.98     32.06 o 
  -3  14   3       87.06       89.07     15.61 o 
  -2  14   3      833.51      798.23     97.87 o 
  -1  14   3      630.80      621.52     30.81 o 
   0  14   3       25.86       13.00      6.26 o 
   1  14   3       91.26      107.55     11.55 o 
   2  14   3      155.49      177.11     12.82 o 
   3  14   3      619.74      550.37     20.48 o 
   4  14   3      418.78      385.79     35.93 o 
   5  14   3      139.10      128.66     19.81 o 
   6  14   3        6.37       31.55     15.00 o 
   7  14   3      165.58      130.17     22.37 o 
  -9  15   3      421.34      493.18     37.20 o 
  -8  15   3        4.56      -11.35     13.69 o 
  -7  15   3        5.49        0.77     13.36 o 
  -6  15   3       19.21       24.63     14.42 o 
  -5  15   3      269.78      318.58     26.32 o 
  -4  15   3       74.55       47.23     14.33 o 
  -3  15   3      456.22      460.45     29.36 o 
  -2  15   3     1202.95     1176.81     55.83 o 
  -1  15   3      684.84      585.43     31.31 o 
   0  15   3       18.55       23.87     11.38 o 
   1  15   3     2265.14     2197.50     45.29 o 
   2  15   3      110.87       89.68     10.82 o 
   3  15   3      506.07      481.28     23.82 o 
   4  15   3      367.93      357.99     26.52 o 
   5  15   3      205.87      188.04     24.25 o 
   6  15   3        9.06       15.47     15.16 o 
   7  15   3      247.72      263.61     30.29 o 
  -8  16   3      400.53      374.79     33.53 o 
  -7  16   3      450.80      462.59     34.12 o 
  -6  16   3      272.67      239.22     27.46 o 
  -5  16   3      169.01      165.26     24.05 o 
  -4  16   3      145.70      158.59     21.84 o 
  -3  16   3      189.30      218.80     24.37 o 
  -2  16   3     1416.82     1387.80     95.14 o 
  -1  16   3     1278.58     1263.14     48.49 o 
   0  16   3       10.36        2.10     12.03 o 
   1  16   3      225.28      254.77     23.06 o 
   2  16   3       53.51       52.34      9.80 o 
   3  16   3     1294.43     1315.96     52.14 o 
   4  16   3      122.93      118.93     19.64 o 
   5  16   3      361.37      414.60     31.10 o 
   6  16   3      276.20      319.48     31.46 o 
  -8  17   3      633.35      621.99     86.76 o 
  -7  17   3       30.86       27.73     17.67 o 
  -6  17   3      273.83      272.84     28.15 o 
  -5  17   3      584.70      624.18     38.29 o 
  -4  17   3      147.24      178.48     23.12 o 
  -3  17   3      419.25      452.13     40.08 o 
  -2  17   3     1814.20     1728.17     60.53 o 
  -1  17   3      184.53      159.14     24.13 o 
   0  17   3     1897.33     1771.71     99.60 o 
   1  17   3     2082.32     2111.95     66.62 o 
   2  17   3      495.42      530.33     44.57 o 
   4  17   3     2197.28     2221.88    193.74 o 
   5  17   3       80.26       79.98     19.11 o 
  -7  18   3       19.57       25.50     27.09 o 
  -6  18   3      121.72      149.66     24.13 o 
  -5  18   3        0.03        0.44     15.05 o 
  -4  18   3      135.56      123.44     22.90 o 
  -3  18   3     2734.45     2839.55     86.05 o 
  -2  18   3       31.65        6.04     14.07 o 
  -1  18   3     2349.97     2378.78     74.96 o 
   0  18   3      897.07      967.38     44.72 o 
   1  18   3       30.82       46.26     16.00 o 
  -5  19   3      345.08      421.49     87.91 o 
  -4  19   3        9.12        5.81     14.59 o 
  -3  19   3       11.05       15.75     15.92 o 
  -2  19   3     1303.81     1499.69     59.06 o 
  -1  19   3      396.68      370.24     29.83 o 
   0  19   3      609.28      639.30     44.88 o 
   1  19   3      510.13      523.80     47.57 o 
  -4  20   3      168.30      227.52     29.91 o 
  -3  20   3      597.44      631.83     40.28 o 
  -2  20   3        0.01       -1.34     15.66 o 
  -1  20   3      841.22      933.54     47.25 o 
   0  20   3      195.49      204.80     37.19 o 
   1  20   3       30.27       36.50     23.13 o 
   1 -23   4      686.78      754.03     55.64 o 
   2 -23   4        2.53       29.82     24.98 o 
  -2 -22   4     3008.31     3105.85     94.17 o 
  -1 -22   4      374.79      467.40     34.06 o 
   0 -22   4     1319.74     1331.49    145.78 o 
   1 -22   4      404.41      381.53     61.94 o 
   2 -22   4      310.99      280.04     42.65 o 
   3 -22   4       63.89       53.97     19.29 o 
   4 -22   4      175.48      179.91     32.20 o 
   5 -22   4      137.53      143.97     25.20 o 
  -4 -21   4      689.82      748.82     42.91 o 
  -3 -21   4     1050.26     1092.93     50.61 o 
  -2 -21   4      727.23      806.64     62.21 o 
  -1 -21   4     1746.59     1658.67    101.59 o 
   0 -21   4       64.39       86.17     19.25 o 
   1 -21   4      423.14      449.13     32.08 o 
   2 -21   4       26.29       27.36     16.23 o 
   3 -21   4      423.18      436.85     26.69 o 
   4 -21   4      246.18      226.36     41.54 o 
   5 -21   4       30.99       38.79     17.85 o 
   6 -21   4        4.88        2.33     16.18 o 
  -5 -20   4      455.72      507.82     53.18 o 
  -4 -20   4       73.34       76.80     19.55 o 
  -3 -20   4      525.87      646.47     46.11 o 
  -2 -20   4      803.00      881.13     43.28 o 
  -1 -20   4     1743.09     1862.76     64.90 o 
   0 -20   4     1883.39     1790.93     79.69 o 
   1 -20   4      139.43      168.72     18.16 o 
   2 -20   4      641.89      626.16     28.96 o 
   3 -20   4        9.64       14.99     11.32 o 
   4 -20   4       19.81        8.56     11.78 o 
   5 -20   4      193.18      214.38     26.60 o 
   6 -20   4      363.51      343.54     58.17 o 
   7 -20   4      961.49      963.38     49.45 o 
  -6 -19   4       30.81       11.76     24.75 o 
  -5 -19   4      163.46      138.33     32.89 o 
  -4 -19   4      187.70      185.99     51.22 o 
  -3 -19   4      584.05      654.46     52.49 o 
  -2 -19   4      672.80      696.81     37.40 o 
  -1 -19   4     1201.68     1189.01     48.54 o 
   0 -19   4        0.19       -0.11     11.30 o 
   1 -19   4      975.38      920.26     33.47 o 
   2 -19   4      375.02      346.18     21.79 o 
   3 -19   4      946.32      924.95     34.27 o 
   4 -19   4      246.04      273.93     22.12 o 
   5 -19   4      459.56      371.21     29.66 o 
   6 -19   4       34.41       49.32     17.67 o 
   7 -19   4       12.96      -13.64     20.10 o 
   8 -19   4      510.87      539.91     37.43 o 
  -6 -18   4       29.75        7.44     15.14 o 
  -5 -18   4      503.24      591.69     35.33 o 
  -4 -18   4      151.01      139.53     20.65 o 
  -3 -18   4        5.68       21.61     12.72 o 
  -2 -18   4      405.60      396.73     27.73 o 
  -1 -18   4      546.44      554.63     31.42 o 
   0 -18   4     1112.15      988.71     55.78 o 
   1 -18   4     1609.03     1635.53     51.87 o 
   2 -18   4     1882.78     1868.50     81.22 o 
   3 -18   4      405.95      406.37     22.72 o 
   4 -18   4        1.55        1.34      9.48 o 
   5 -18   4     1234.90     1227.34     40.29 o 
   6 -18   4      238.47      194.34     25.92 o 
   7 -18   4       33.86       25.24     16.18 o 
   8 -18   4       65.94       40.02     17.55 o 
  -7 -17   4      476.81      578.74     51.18 o 
  -6 -17   4        1.96       19.00     13.47 o 
  -5 -17   4      312.51      288.18     23.49 o 
  -4 -17   4       92.87       81.27     12.94 o 
  -3 -17   4      285.25      279.09     23.37 o 
  -2 -17   4      949.25      926.64     79.58 o 
  -1 -17   4      470.57      406.00     26.57 o 
   0 -17   4       95.61       98.71     12.86 o 
   1 -17   4      107.82      119.20     14.71 o 
   2 -17   4      677.20      608.44     42.40 o 
   3 -17   4      381.65      364.58     40.32 o 
   4 -17   4      563.59      503.27     24.52 o 
   5 -17   4      377.58      412.78     23.19 o 
   6 -17   4      176.89      169.12     18.01 o 
   7 -17   4       28.24       39.63     13.63 o 
   8 -17   4      882.09      887.22     66.21 o 
   9 -17   4        7.72        4.85     16.40 o 
  -8 -16   4      235.40      345.99     31.41 o 
  -7 -16   4       70.62       43.70     16.43 o 
  -6 -16   4      650.26      654.36     36.11 o 
  -5 -16   4       96.57      113.71     14.41 o 
  -4 -16   4      409.36      404.72     21.28 o 
  -3 -16   4      366.45      335.21     18.71 o 
  -2 -16   4      224.58      221.18     21.41 o 
  -1 -16   4     5972.44     5819.74    265.55 o 
   0 -16   4      615.18      688.38     28.88 o 
   1 -16   4      163.29      140.44     16.04 o 
   2 -16   4        6.69        8.76      8.19 o 
   3 -16   4       24.19       20.65     10.86 o 
   4 -16   4     1345.31     1435.72     41.01 o 
   5 -16   4      505.94      524.92     24.54 o 
   6 -16   4        1.44        9.01     11.70 o 
   7 -16   4      961.99      976.23     35.55 o 
   8 -16   4      121.45      114.86     24.06 o 
   9 -16   4      656.85      611.95     38.21 o 
  10 -16   4      306.11      332.22     48.26 o 
  -8 -15   4       51.69       67.64     18.56 o 
  -7 -15   4      565.57      624.25     36.68 o 
  -6 -15   4       14.95       28.86     10.47 o 
  -5 -15   4       65.58       64.50     11.78 o 
  -4 -15   4      279.38      282.67     17.98 o 
  -3 -15   4      793.85      730.69     26.48 o 
  -2 -15   4     8519.50     8579.56    145.88 o 
  -1 -15   4     4653.73     4543.11     85.32 o 
   0 -15   4     3616.75     3644.97     72.14 o 
   1 -15   4     1011.77      948.34     56.72 o 
   2 -15   4      480.57      507.83     21.64 o 
   3 -15   4       20.98       11.38      9.53 o 
   4 -15   4      116.13       94.67     12.43 o 
   5 -15   4     1737.61     1735.56     57.20 o 
   6 -15   4       13.44       20.42      9.67 o 
   7 -15   4       21.78       27.05     11.08 o 
   8 -15   4     3734.71     3410.82    108.94 o 
   9 -15   4       64.16       69.46     14.64 o 
  10 -15   4      249.57      267.74     42.34 o 
  -9 -14   4       83.10      118.08     22.17 o 
  -8 -14   4      474.78      503.93     34.79 o 
  -7 -14   4       87.65       86.62     18.19 o 
  -6 -14   4     1533.23     1550.35     50.70 o 
  -5 -14   4      385.57      377.49     38.18 o 
  -4 -14   4     5558.88     5383.96    136.20 o 
  -3 -14   4      968.95      850.47     27.87 o 
  -2 -14   4     2756.37     2486.87     73.80 o 
  -1 -14   4     5004.84     5080.29     78.28 o 
   0 -14   4     6653.41     6747.44    116.93 o 
   1 -14   4        3.66       -0.38      6.43 o 
   2 -14   4        1.13        9.05      6.50 o 
   3 -14   4     1325.19     1285.76     41.01 o 
   4 -14   4     3658.04     3607.98     73.03 o 
   5 -14   4     1039.51      960.18     31.44 o 
   6 -14   4      563.02      528.50     24.16 o 
   7 -14   4     1119.28     1033.83     37.44 o 
   8 -14   4      101.14      113.47     15.69 o 
   9 -14   4     1241.12     1272.81     41.97 o 
  10 -14   4       59.52      111.35     30.89 o 
  -9 -13   4      148.13      162.69     35.04 o 
  -8 -13   4      712.23      724.24     39.74 o 
  -7 -13   4     2026.70     2051.74    118.15 o 
  -6 -13   4     1116.35     1065.82     38.15 o 
  -5 -13   4     3340.30     3226.85     68.29 o 
  -4 -13   4       27.76       27.20      8.98 o 
  -3 -13   4       71.19       32.53      8.34 o 
  -2 -13   4      171.32      176.61     10.31 o 
  -1 -13   4     1327.59     1258.65     26.95 o 
   0 -13   4      448.24      431.30     13.99 o 
   1 -13   4     3911.27     4167.90     94.71 o 
   2 -13   4     1571.50     1411.12     44.78 o 
   3 -13   4      132.99      110.37     11.53 o 
   4 -13   4      698.44      633.67     23.57 o 
   5 -13   4     4234.75     3923.37     77.77 o 
   6 -13   4      611.30      585.40     24.48 o 
   7 -13   4      181.62      197.20     20.21 o 
   8 -13   4      172.98      166.65     17.33 o 
   9 -13   4      191.79      210.87     19.85 o 
  10 -13   4     1322.19     1274.87     65.17 o 
  11 -13   4      280.74      299.48     45.19 o 
 -10 -12   4      356.23      350.77     33.68 o 
  -9 -12   4      975.18     1029.03     58.29 o 
  -8 -12   4       63.60       34.20     23.21 o 
  -7 -12   4      899.38      842.98    106.67 o 
  -6 -12   4     1599.80     1504.45     55.96 o 
  -5 -12   4      789.56      736.22     26.56 o 
  -4 -12   4     4060.17     4138.45     79.25 o 
  -3 -12   4      731.76      790.23     25.09 o 
  -2 -12   4      444.79      413.75     15.36 o 
  -1 -12   4     3870.46     4124.80     77.40 o 
   0 -12   4     2263.41     1907.37     34.53 o 
   1 -12   4      201.89      211.00      8.79 o 
   2 -12   4     1386.50     1371.66     34.27 o 
   3 -12   4     2617.67     2570.29     53.85 o 
   4 -12   4     1183.51     1121.88     50.22 o 
   5 -12   4      100.19      134.27     13.06 o 
   6 -12   4      251.60      252.11     21.73 o 
   7 -12   4      769.08      638.41     25.85 o 
   8 -12   4      219.62      213.73     27.30 o 
   9 -12   4     1533.03     1538.40     44.88 o 
  10 -12   4       12.76       11.42     13.44 o 
  11 -12   4     1241.10     1078.34     87.30 o 
 -10 -11   4      229.47      228.45     28.15 o 
  -9 -11   4     1246.47     1174.53     92.22 o 
  -8 -11   4     1176.22     1122.21     47.68 o 
  -7 -11   4      636.43      586.54     36.22 o 
  -6 -11   4      321.30      284.52     21.20 o 
  -5 -11   4    18084.60    17829.89    281.10 o 
  -4 -11   4        4.52        7.38      6.19 o 
  -3 -11   4       10.15       17.02      5.80 o 
  -2 -11   4      145.42      112.46      8.44 o 
  -1 -11   4       25.21       56.53      6.13 o 
   0 -11   4        9.96       18.43      4.39 o 
   1 -11   4     6049.44     6234.68     89.00 o 
   2 -11   4      362.37      331.34     27.34 o 
   3 -11   4     1462.90     1667.43     54.40 o 
   4 -11   4     2049.71     2075.53     46.14 o 
   5 -11   4     2654.66     2576.99     54.96 o 
   6 -11   4       22.61       20.53     13.49 o 
   7 -11   4       14.68        5.84      8.65 o 
   8 -11   4     1545.64     1626.65     61.41 o 
   9 -11   4        0.47        8.27     12.34 o 
  10 -11   4     1584.28     1591.90    106.28 o 
  11 -11   4       45.03       30.73     17.56 o 
 -10 -10   4       90.62      112.32     20.81 o 
  -9 -10   4      159.74      184.74     23.96 o 
  -8 -10   4        0.16       -9.88      9.88 o 
  -7 -10   4      805.58      823.54     29.00 o 
  -6 -10   4     4976.57     4801.86     90.64 o 
  -5 -10   4     2245.82     2227.22     49.68 o 
  -4 -10   4     1044.57      969.55     27.72 o 
  -3 -10   4       71.16       54.64      5.74 o 
  -2 -10   4      680.48      771.42     23.85 o 
  -1 -10   4     2056.13     1721.51     30.81 o 
   0 -10   4     6585.03     7279.91    101.49 o 
   1 -10   4      424.61      382.85     10.56 o 
   2 -10   4      115.81      199.18     11.22 o 
   3 -10   4      963.96     1001.50     41.51 o 
   4 -10   4     2003.06     1624.10     51.02 o 
   5 -10   4     1095.76     1054.89     29.55 o 
   6 -10   4       10.42       30.19      8.04 o 
   7 -10   4     1306.00     1224.13     35.04 o 
   8 -10   4       33.63       47.26     10.76 o 
   9 -10   4     3997.01     4047.52    104.17 o 
  10 -10   4       31.64       32.95     17.71 o 
  11 -10   4     2382.93     2492.62     80.20 o 
 -11  -9   4     1247.44     1215.50     55.90 o 
 -10  -9   4      149.94      139.24     37.35 o 
  -9  -9   4     1312.90     1313.05     52.92 o 
  -8  -9   4       89.54       79.73     21.98 o 
  -7  -9   4      812.12      760.39     34.55 o 
  -6  -9   4       22.62       19.39      7.05 o 
  -5  -9   4    12756.79    12740.50    204.47 o 
  -4  -9   4     1047.19      939.86     26.67 o 
  -3  -9   4      105.36       93.48      7.22 o 
  -2  -9   4      193.18      198.36     12.35 o 
  -1  -9   4      192.57      226.00     13.02 o 
   0  -9   4      198.58      114.69      7.47 o 
   1  -9   4      520.06      643.37     13.98 o 
   2  -9   4       19.46       39.84      6.39 o 
   3  -9   4     2739.85     3017.89     57.37 o 
   4  -9   4     6210.96     6056.52    103.42 o 
   5  -9   4      852.54      792.24     24.25 o 
   6  -9   4      943.21      870.48     40.78 o 
   7  -9   4        2.93       -4.52      6.39 o 
   8  -9   4     1656.89     1599.89     42.04 o 
   9  -9   4        6.54       28.52     12.63 o 
  10  -9   4     3658.51     3598.42     98.24 o 
  11  -9   4       70.07      114.54     45.61 o 
  12  -9   4        5.17        0.50     15.44 o 
 -11  -8   4       72.92      102.45     32.85 o 
 -10  -8   4      504.17      479.30     32.65 o 
  -9  -8   4       35.71       47.10     14.89 o 
  -8  -8   4        3.23        2.47      7.89 o 
  -7  -8   4      480.73      455.01     30.56 o 
  -6  -8   4    10625.52    10551.88    173.74 o 
  -5  -8   4      571.35      526.44     19.75 o 
  -4  -8   4        2.35        8.43      6.86 o 
  -3  -8   4     1913.28     2015.01     33.59 o 
  -2  -8   4    12978.02    13843.02    233.77 o 
  -1  -8   4     1474.73     1624.72     27.86 o 
   0  -8   4     4001.02     4045.61     58.55 o 
   1  -8   4      630.27      607.43     12.97 o 
   2  -8   4     1274.16     1471.91     35.71 o 
   3  -8   4      495.71      440.75     15.75 o 
   4  -8   4     2843.67     2699.40     52.67 o 
   5  -8   4     2165.09     2079.68     36.46 o 
   6  -8   4       50.12       42.13      8.42 o 
   7  -8   4     1286.40     1319.64     35.14 o 
   8  -8   4     1205.78     1125.63     33.77 o 
   9  -8   4      721.45      706.08     62.13 o 
  10  -8   4       50.82       34.44     15.21 o 
  11  -8   4     1635.96     1700.35     62.35 o 
  12  -8   4      116.17      151.63     24.88 o 
 -11  -7   4      694.58      694.28     50.07 o 
 -10  -7   4       19.83       14.75     13.74 o 
  -9  -7   4      126.09      142.06     36.20 o 
  -8  -7   4      204.47      203.92     15.82 o 
  -7  -7   4      573.22      508.44     29.41 o 
  -6  -7   4     7975.96     8027.79    161.90 o 
  -5  -7   4     9046.16     8928.47    146.73 o 
  -4  -7   4     2841.16     3093.02     58.66 o 
  -3  -7   4     3166.15     3586.14     64.32 o 
  -2  -7   4      237.03      293.09      8.60 o 
  -1  -7   4     1060.35     1221.33     21.71 o 
   0  -7   4     4289.84     4412.28     56.04 o 
   1  -7   4     2967.58     3101.37     45.50 o 
   2  -7   4      929.55      870.03     21.79 o 
   3  -7   4      918.93      879.12     17.23 o 
   4  -7   4     1749.51     1476.75     56.89 o 
   5  -7   4      290.69      299.08     10.95 o 
   6  -7   4      162.44      154.65      8.97 o 
   7  -7   4      895.48      835.98     21.83 o 
   8  -7   4      959.35      912.94     40.31 o 
   9  -7   4      295.91      295.25     23.75 o 
  10  -7   4     4188.41     4537.38    114.34 o 
  11  -7   4        6.99       11.47     14.58 o 
  12  -7   4       78.23       76.78     26.94 o 
 -11  -6   4       19.18       24.01     16.44 o 
 -10  -6   4      461.41      453.32     31.87 o 
  -9  -6   4       52.97       46.26     14.35 o 
  -8  -6   4      124.34      125.79     13.80 o 
  -7  -6   4     5546.34     5729.07    125.72 o 
  -6  -6   4     5277.64     4867.25     88.17 o 
  -5  -6   4     1121.46      880.55     28.35 o 
  -4  -6   4     1307.89     1369.29     31.61 o 
  -3  -6   4     5255.77     6114.45    131.05 o 
  -2  -6   4     3420.24     3512.24     60.73 o 
  -1  -6   4     5922.06     6271.06     85.38 o 
   0  -6   4      435.75      478.29     12.20 o 
   1  -6   4    10891.39    11616.62    177.54 o 
   2  -6   4     1252.52     1317.18     34.23 o 
   3  -6   4    10437.42    11418.16    151.74 o 
   4  -6   4      160.38       91.72      6.07 o 
   5  -6   4     2525.34     2214.10     37.80 o 
   6  -6   4       56.14       59.33      6.49 o 
   7  -6   4      369.83      383.93     14.51 o 
   8  -6   4        1.11        1.34      7.61 o 
   9  -6   4      189.99      177.86     20.34 o 
  10  -6   4      145.39      182.20     22.52 o 
  11  -6   4     1070.23     1031.12     46.70 o 
  12  -6   4        8.87       30.82     25.67 o 
 -12  -5   4        1.36      -14.12     14.12 o 
 -11  -5   4       22.29        4.76     19.71 o 
 -10  -5   4      242.80      206.63     34.12 o 
  -9  -5   4       45.28       40.12     13.34 o 
  -8  -5   4      103.14      123.63     13.19 o 
  -7  -5   4     2337.89     2225.28     49.60 o 
  -6  -5   4     6001.12     5807.32    101.57 o 
  -5  -5   4    13182.12    13672.91    182.54 o 
  -4  -5   4     6549.41     6583.60    108.60 o 
  -3  -5   4      300.42      306.36     11.76 o 
  -2  -5   4        0.52        7.71      3.19 o 
  -1  -5   4       10.02        9.15      1.99 o 
   0  -5   4      471.94      482.86     10.37 o 
   1  -5   4    18739.43    19615.39    252.90 o 
   2  -5   4     1630.44     1611.70     25.71 o 
   3  -5   4     3199.52     3305.79     48.74 o 
   4  -5   4     4355.96     4243.82     62.15 o 
   5  -5   4       87.74       80.87      7.10 o 
   6  -5   4     1312.73     1189.03     25.25 o 
   7  -5   4      530.98      537.79     16.65 o 
   8  -5   4      283.00      238.56     15.95 o 
   9  -5   4       30.66       21.40      9.52 o 
  10  -5   4     4112.91     4070.22    185.24 o 
  11  -5   4      732.86      660.67     44.00 o 
  12  -5   4       73.34       51.03     27.59 o 
 -12  -4   4      269.76      298.51     69.09 o 
 -11  -4   4        1.99        4.65     14.52 o 
 -10  -4   4       71.39       87.75     34.08 o 
  -9  -4   4      128.21      104.55     13.29 o 
  -8  -4   4      139.84      109.31     12.33 o 
  -7  -4   4      457.25      419.08     18.20 o 
  -6  -4   4     4815.67     4787.35     71.61 o 
  -5  -4   4     8743.19     8931.56    122.52 o 
  -4  -4   4     2132.17     2033.24     32.62 o 
  -3  -4   4      278.60      262.29     12.55 o 
  -2  -4   4       36.70       37.10      4.36 o 
  -1  -4   4      182.72      169.20      5.27 o 
   0  -4   4    13760.91    14589.06    188.78 o 
   1  -4   4    71465.70    76406.93    968.41 o 
   2  -4   4    14504.84    15505.53    233.33 o 
   3  -4   4     1100.17      946.13     18.01 o 
   4  -4   4      934.56      891.55     18.39 o 
   5  -4   4    11805.36    11793.14    159.09 o 
   6  -4   4      642.87      579.47     16.06 o 
   7  -4   4      165.23      157.94     12.39 o 
   8  -4   4       71.22       93.00     14.06 o 
   9  -4   4      768.03      731.64     27.55 o 
  10  -4   4      375.76      368.67     26.91 o 
  11  -4   4     1494.45     1328.33     92.14 o 
  12  -4   4      731.64      882.99     67.40 o 
 -12  -3   4      318.65      259.95     57.29 o 
 -11  -3   4      258.14      273.33     27.73 o 
 -10  -3   4      247.96      243.73     24.93 o 
  -9  -3   4       29.86       24.77      9.31 o 
  -8  -3   4      200.16      177.26     17.49 o 
  -7  -3   4       23.04       20.34      6.70 o 
  -6  -3   4     1513.74     1319.38     26.20 o 
  -5  -3   4     5033.38     5288.50     76.17 o 
  -4  -3   4     2070.19     1810.27     29.88 o 
  -3  -3   4      898.79      835.02     15.54 o 
  -2  -3   4     2736.85     3007.35     51.14 o 
  -1  -3   4    20834.56    22320.66    286.28 o 
   0  -3   4    11697.17    12740.20    164.82 o 
   1  -3   4      120.71      122.54      4.56 o 
   2  -3   4    28399.19    30599.18    390.91 o 
   3  -3   4     1733.90     1619.18     26.49 o 
   4  -3   4     8660.09     8338.13    113.41 o 
   5  -3   4      763.78      711.54     16.67 o 
   6  -3   4     3658.58     3624.00     57.01 o 
   7  -3   4      904.51      872.02     26.50 o 
   8  -3   4        1.24        0.38      7.38 o 
   9  -3   4      421.42      410.94     20.89 o 
  10  -3   4     2576.02     2597.14     61.38 o 
  11  -3   4      334.86      385.28     29.94 o 
  12  -3   4       36.25       51.03     27.67 o 
 -12  -2   4      727.75      711.45     41.43 o 
 -11  -2   4       93.66      116.72     29.47 o 
 -10  -2   4      157.01      159.49     20.99 o 
  -9  -2   4     1892.57     1841.68     46.51 o 
  -8  -2   4      908.58      882.30     33.38 o 
  -7  -2   4     3345.73     3315.51     85.80 o 
  -6  -2   4     3026.77     3197.30     51.20 o 
  -5  -2   4    11071.71    11353.32    152.84 o 
  -4  -2   4      426.74      403.96     10.77 o 
  -3  -2   4       89.71      123.67      9.92 o 
  -2  -2   4    16030.86    17691.72    228.54 o 
  -1  -2   4    66116.98    70401.81    892.15 o 
   0  -2   4       82.96       69.86      3.26 o 
   1  -2   4     8823.45     9539.16    124.49 o 
   2  -2   4    55510.45    59390.21    753.87 o 
   3  -2   4      591.73      608.32     12.67 o 
   4  -2   4     3065.44     3108.48     46.92 o 
   5  -2   4    10809.38    10579.32    143.27 o 
   6  -2   4      510.69      592.80     21.30 o 
   7  -2   4        7.43       16.47      6.78 o 
   8  -2   4      252.51      223.96     17.23 o 
   9  -2   4      137.36      116.41     13.67 o 
  10  -2   4      517.68      552.46     32.08 o 
  11  -2   4      822.40      820.74     41.54 o 
  12  -2   4      958.73     1098.09     52.04 o 
 -12  -1   4      145.04      135.03     22.89 o 
 -11  -1   4     1246.83     1279.23     51.88 o 
 -10  -1   4      876.98      824.68     50.53 o 
  -9  -1   4     1520.30     1559.10     41.74 o 
  -8  -1   4     1801.30     1597.12     83.85 o 
  -7  -1   4      695.12      675.31     18.67 o 
  -6  -1   4    10312.59    10609.78    145.58 o 
  -5  -1   4        4.33       15.05      3.77 o 
  -4  -1   4     1017.83      998.72     19.42 o 
  -3  -1   4        0.35       -1.35      1.95 o 
  -2  -1   4    24423.76    26347.92    388.16 o 
  -1  -1   4       87.02      100.62      3.88 o 
   0  -1   4      831.83      840.94     14.01 o 
   1  -1   4     7489.76     7948.48    104.40 o 
   2  -1   4    15987.33    17243.20    258.56 o 
   3  -1   4     6168.43     6507.58     88.54 o 
   4  -1   4    23992.22    25576.24    330.59 o 
   5  -1   4     2177.67     2135.18     35.58 o 
   6  -1   4     3325.28     3209.40     51.22 o 
   7  -1   4       21.55       17.91      6.77 o 
   8  -1   4     1234.72     1112.18     38.32 o 
   9  -1   4      336.89      299.41     19.05 o 
  10  -1   4      365.60      343.75     20.90 o 
  11  -1   4        3.41       -6.75     16.87 o 
  12  -1   4        2.38       12.46     16.16 o 
 -12   0   4       40.98       54.14     17.75 o 
 -11   0   4      918.58      929.02    136.98 o 
 -10   0   4      769.99      788.65     29.57 o 
  -9   0   4      251.52      208.09     16.03 o 
  -8   0   4     1783.67     1774.66     36.01 o 
  -7   0   4     2108.19     2006.70     65.63 o 
  -6   0   4     2328.43     2372.91     40.81 o 
  -5   0   4     7675.14     7431.86    103.60 o 
  -4   0   4       26.94       33.02      4.76 o 
  -3   0   4       39.21       45.79      4.04 o 
  -2   0   4     1584.74     1684.04     25.90 o 
  -1   0   4    22882.27    24401.53    360.28 o 
   0   0   4    25456.58    27211.10    347.03 o 
   1   0   4     7177.92     7573.14     99.93 o 
   2   0   4      180.50      195.33      8.07 o 
   3   0   4      683.07      662.53     17.45 o 
   4   0   4      633.07      610.69     16.84 o 
   5   0   4     3856.67     3569.73     54.28 o 
   6   0   4      255.13      252.45     13.75 o 
   7   0   4       27.94       56.18      9.13 o 
   8   0   4       78.41       66.31     11.99 o 
   9   0   4        8.17       -3.46      7.54 o 
  10   0   4       36.31        9.26     19.60 o 
  11   0   4        7.52       15.66     14.72 o 
  12   0   4      190.99      292.55     32.22 o 
 -12   1   4      970.62      921.49     63.94 o 
 -11   1   4       10.39       28.02     14.87 o 
 -10   1   4      819.39      816.52     39.98 o 
  -9   1   4     2562.58     2631.75     58.29 o 
  -8   1   4      521.52      525.46     21.68 o 
  -7   1   4      837.00      770.95     20.30 o 
  -6   1   4     6102.91     6351.55     92.13 o 
  -5   1   4       87.50      127.70      7.13 o 
  -4   1   4     7967.74     8897.52    120.97 o 
  -3   1   4     2949.89     3087.29     45.96 o 
  -2   1   4    23594.68    25811.31    330.95 o 
  -1   1   4    20878.01    22708.72    336.47 o 
   0   1   4       14.62       18.19      2.33 o 
   1   1   4      270.93      295.44      7.29 o 
   2   1   4     1538.00     1551.00     30.31 o 
   3   1   4      144.42      207.68      9.77 o 
   4   1   4     4053.87     4494.32     64.69 o 
   5   1   4      125.73       86.74      5.70 o 
   6   1   4     2964.97     2970.57     78.37 o 
   7   1   4      149.27      162.20     12.51 o 
   8   1   4       62.24       42.29     13.01 o 
   9   1   4       14.49        5.62      8.30 o 
  10   1   4      560.45      495.39     32.88 o 
  11   1   4      479.96      506.78     35.23 o 
  12   1   4       22.87        9.75     16.52 o 
 -12   2   4      302.67      310.55     39.65 o 
 -11   2   4      526.87      471.42     57.02 o 
 -10   2   4     3196.30     3212.88     69.91 o 
  -9   2   4       31.84       22.01      8.14 o 
  -8   2   4     2961.18     2967.93     52.49 o 
  -7   2   4     1204.24     1164.23     27.99 o 
  -6   2   4     1880.59     1824.35     33.85 o 
  -5   2   4      182.24      227.24     11.02 o 
  -4   2   4      497.27      479.67     12.95 o 
  -3   2   4      122.31      170.92      6.60 o 
  -2   2   4     6155.00     6307.50     99.84 o 
  -1   2   4     9947.20    11194.08    169.94 o 
   0   2   4     8024.42     8604.30    113.58 o 
   1   2   4      422.61      421.59     12.35 o 
   2   2   4        2.20        3.15      2.11 o 
   3   2   4     8114.04     8823.20    118.80 o 
   4   2   4     3483.24     3546.70     53.05 o 
   5   2   4    11493.85    12598.39    169.45 o 
   6   2   4      658.78      688.71     22.74 o 
   7   2   4      492.50      474.82     25.44 o 
   8   2   4      134.91      111.08     12.76 o 
   9   2   4       67.59       50.02     27.28 o 
  10   2   4      130.73      174.72     48.61 o 
  11   2   4        6.72       19.01     15.84 o 
 -12   3   4      891.16      993.27     66.17 o 
 -11   3   4       96.32      106.74     26.82 o 
 -10   3   4       23.87       20.03     10.41 o 
  -9   3   4     3708.31     3675.96     63.89 o 
  -8   3   4      507.33      446.88     16.54 o 
  -7   3   4     1094.66     1051.78     24.81 o 
  -6   3   4      415.08      303.83     11.74 o 
  -5   3   4      385.73      543.43     14.89 o 
  -4   3   4      695.85      621.29     15.34 o 
  -3   3   4      103.54       80.35      4.98 o 
  -2   3   4       10.79       37.32     25.14 o 
  -1   3   4     2240.47     2177.25     32.81 o 
   0   3   4     6662.33     6955.30     93.63 o 
   1   3   4      168.11      159.47      6.12 o 
   2   3   4     2721.29     2907.38     43.61 o 
   3   3   4       87.46       61.86      5.41 o 
   4   3   4     1539.31     1421.79     25.80 o 
   5   3   4      137.59      104.75      9.59 o 
   6   3   4     5879.61     5521.00    155.51 o 
   7   3   4      324.99      333.35     17.02 o 
   8   3   4      646.13      652.45     25.46 o 
   9   3   4       85.53      116.27     21.13 o 
  10   3   4       93.99      115.00     21.10 o 
  11   3   4      406.62      415.57     43.84 o 
 -11   4   4      151.64      185.56     32.20 o 
 -10   4   4     2986.86     2989.66    101.91 o 
  -9   4   4      216.61      216.67     14.05 o 
  -8   4   4      889.03      793.15     22.55 o 
  -7   4   4     3907.11     3880.38     63.19 o 
  -6   4   4     3260.42     3100.18     53.39 o 
  -5   4   4     1457.06     1424.75     34.55 o 
  -4   4   4       89.41      115.42      7.54 o 
  -3   4   4       18.21        7.10      2.95 o 
  -2   4   4       80.66       94.10      4.79 o 
  -1   4   4        5.87        9.04      3.35 o 
   0   4   4     8702.98     9042.36    120.89 o 
   1   4   4     9092.82     9777.50    130.57 o 
   2   4   4      447.15      525.07     12.89 o 
   3   4   4     1386.25     1425.98     27.87 o 
   4   4   4     2961.00     2645.54     42.79 o 
   5   4   4     3466.09     3405.50     65.15 o 
   6   4   4      440.92      426.13     18.29 o 
   7   4   4      236.33      200.76     14.29 o 
   8   4   4      243.42      212.33     36.39 o 
   9   4   4     1014.35     1032.75    115.77 o 
  10   4   4      541.05      543.26     36.03 o 
  11   4   4      498.49      550.88     38.05 o 
 -11   5   4      291.19      276.50     39.04 o 
 -10   5   4      203.50      237.03     19.09 o 
  -9   5   4     3632.27     3597.03     73.99 o 
  -8   5   4     1096.07     1124.09     27.83 o 
  -7   5   4     4913.30     5057.62     78.50 o 
  -6   5   4       15.66        7.45      4.51 o 
  -5   5   4      149.75       99.10     12.38 o 
  -4   5   4       75.51       76.88      6.16 o 
  -3   5   4     4081.78     4608.42     66.93 o 
  -2   5   4     1575.64     1991.52     32.33 o 
  -1   5   4      185.51      204.44      7.44 o 
   0   5   4     1901.08     1538.90     26.46 o 
   1   5   4     6782.35     7206.16     99.15 o 
   2   5   4     3126.15     3148.76     48.35 o 
   3   5   4     2467.92     2340.94     38.69 o 
   4   5   4     1076.34     1180.73     23.95 o 
   5   5   4     1620.44     1511.64     36.44 o 
   6   5   4     1493.81     1368.52     38.74 o 
   7   5   4        5.99        9.35      6.75 o 
   8   5   4      227.66      236.15     37.00 o 
   9   5   4      231.38      239.96     26.66 o 
  10   5   4     3467.88     3503.32    150.09 o 
  11   5   4      134.59      157.27     26.38 o 
 -11   6   4     1353.15     1456.05     78.54 o 
 -10   6   4      871.76      934.21     50.41 o 
  -9   6   4      255.12      272.62     18.49 o 
  -8   6   4      838.76      805.85     31.95 o 
  -7   6   4      540.14      543.04     19.59 o 
  -6   6   4     2666.38     2712.94     47.35 o 
  -5   6   4      989.29      998.48     23.03 o 
  -4   6   4      728.75      820.95     18.98 o 
  -3   6   4      183.13      202.61      8.47 o 
  -2   6   4      247.10      254.88     10.47 o 
  -1   6   4     2511.16     2865.78     44.41 o 
   0   6   4     1056.20     1031.16     20.57 o 
   1   6   4     9096.53     9243.07    125.85 o 
   2   6   4      708.33      674.87     19.43 o 
   3   6   4      451.83      448.64     13.38 o 
   4   6   4     8174.83     8196.10    115.34 o 
   5   6   4       10.24       22.07      6.68 o 
   6   6   4       14.08        2.92      6.19 o 
   7   6   4       22.86       27.31      8.27 o 
   8   6   4        1.80       -0.82     10.60 o 
   9   6   4      612.30      594.87     36.46 o 
  10   6   4      973.41      980.29     49.45 o 
 -11   7   4       54.95       39.15     16.76 o 
 -10   7   4       84.96      123.77     19.66 o 
  -9   7   4     2303.35     2298.36     69.01 o 
  -8   7   4     1738.93     1727.46     44.28 o 
  -7   7   4     1285.27     1191.58     71.12 o 
  -6   7   4      640.47      727.56     20.15 o 
  -5   7   4     4510.84     4553.39     75.71 o 
  -4   7   4      671.62      754.12     18.28 o 
  -3   7   4     1311.03     1338.56     25.88 o 
  -2   7   4        3.34        3.95      3.22 o 
  -1   7   4     1263.59     1252.55     24.16 o 
   0   7   4     1428.37     1189.39     26.42 o 
   1   7   4       77.05      122.34      7.14 o 
   2   7   4     9398.24     9957.53    136.70 o 
   3   7   4      796.78      807.28     17.00 o 
   4   7   4     2993.80     3000.22     49.85 o 
   5   7   4       11.61       16.20      8.82 o 
   6   7   4     1438.91     1284.04     57.67 o 
   7   7   4       65.11      113.27     17.54 o 
   8   7   4      105.05      121.39     40.69 o 
   9   7   4      494.62      407.26     30.75 o 
  10   7   4     1695.66     1767.50     68.27 o 
 -11   8   4     1548.86     1438.67     56.53 o 
 -10   8   4       33.99       45.61     16.27 o 
  -9   8   4      977.23      989.69     57.94 o 
  -8   8   4      713.64      645.10     98.21 o 
  -7   8   4      187.48      157.88     14.33 o 
  -6   8   4     3221.55     3469.12     78.13 o 
  -5   8   4      268.40      270.54     14.56 o 
  -4   8   4      811.64      800.57     21.90 o 
  -3   8   4      421.36      394.64     12.52 o 
  -2   8   4      712.26      784.92     28.22 o 
  -1   8   4     1242.70     1524.80     31.17 o 
   0   8   4      517.92      548.12     15.36 o 
   1   8   4     3335.40     3032.67     49.08 o 
   2   8   4      129.62      152.63      8.79 o 
   3   8   4       50.26       64.89     10.67 o 
   4   8   4     6179.04     6253.81    108.87 o 
   5   8   4     1134.90     1091.39     31.45 o 
   6   8   4       17.73       26.51      8.91 o 
   7   8   4       61.39       65.54     15.34 o 
   8   8   4       11.88       -1.46     11.17 o 
   9   8   4      249.90      216.69     26.28 o 
  10   8   4      269.21      305.76     30.92 o 
 -11   9   4      711.99      626.91     40.96 o 
 -10   9   4      714.96      740.52     39.44 o 
  -9   9   4     1624.16     1565.93     56.38 o 
  -8   9   4     3021.19     3000.99    146.09 o 
  -7   9   4      539.08      579.96     62.55 o 
  -6   9   4      688.23      709.45     48.59 o 
  -5   9   4     8033.00     8548.20    144.54 o 
  -4   9   4      293.69      251.93     16.32 o 
  -3   9   4        0.47        5.75      4.12 o 
  -2   9   4      180.98      175.74      8.84 o 
  -1   9   4      429.36      513.92     14.84 o 
   0   9   4     2667.25     2604.22     44.10 o 
   1   9   4        9.74       25.03      5.00 o 
   2   9   4     4330.47     4348.18     60.55 o 
   3   9   4     4117.57     4030.88     64.33 o 
   4   9   4     8832.40     8998.26    150.23 o 
   5   9   4      419.15      452.79     29.87 o 
   6   9   4       24.69       19.23     11.78 o 
   7   9   4      139.21      141.02     20.07 o 
   8   9   4       54.41       34.26     15.91 o 
   9   9   4      124.93      168.80     24.72 o 
 -11  10   4      620.56      692.14     40.78 o 
 -10  10   4      710.93      649.55     38.66 o 
  -9  10   4     3010.79     3067.92     88.14 o 
  -8  10   4        5.47       34.83     13.64 o 
  -7  10   4       59.70       67.62     15.48 o 
  -6  10   4     4748.50     4968.81    117.70 o 
  -5  10   4      565.29      557.21     29.23 o 
  -4  10   4     2319.12     2258.05     49.33 o 
  -3  10   4       83.57       99.09      8.10 o 
  -2  10   4     2040.59     2169.43     39.15 o 
  -1  10   4     2407.13     2466.54     43.06 o 
   0  10   4      773.91      782.96     20.02 o 
   1  10   4     9591.75     9508.65    133.67 o 
   2  10   4      359.44      315.36     13.32 o 
   3  10   4      331.95      355.28     14.30 o 
   4  10   4     2217.45     2196.31     63.70 o 
   5  10   4      586.71      581.17     24.25 o 
   6  10   4      264.44      271.53     24.02 o 
   7  10   4      363.44      407.14     48.91 o 
   8  10   4        2.53        3.91     13.98 o 
   9  10   4      304.34      440.44     41.54 o 
 -11  11   4      482.99      615.45     40.27 o 
 -10  11   4      183.16      254.21     28.52 o 
  -9  11   4      456.31      471.48     53.06 o 
  -8  11   4      455.96      421.66     40.27 o 
  -7  11   4       60.92       40.63     14.29 o 
  -6  11   4     1262.37     1320.97     60.63 o 
  -5  11   4     7538.63     7938.40    199.96 o 
  -4  11   4        5.64       10.02     16.75 o 
  -3  11   4      142.61      149.18     18.06 o 
  -2  11   4      192.59      223.59     11.14 o 
  -1  11   4      397.12      362.02     14.87 o 
   0  11   4     1829.55     1747.84     34.63 o 
   1  11   4     1106.73     1089.30     41.22 o 
   2  11   4     9315.68     9052.32    141.30 o 
   3  11   4     2034.18     2045.69     40.31 o 
   4  11   4     2401.61     2265.91     66.71 o 
   5  11   4     3984.87     3917.81     99.69 o 
   6  11   4      480.93      468.82     30.27 o 
   7  11   4      203.85      242.91     29.20 o 
   8  11   4      357.27      438.91     33.40 o 
   9  11   4       47.37       47.06     19.44 o 
 -10  12   4      422.90      552.34     81.19 o 
  -9  12   4       61.83       73.45     21.79 o 
  -8  12   4      392.41      426.26     30.62 o 
  -7  12   4      115.78       98.11     22.44 o 
  -6  12   4      956.12     1056.24     44.30 o 
  -5  12   4      437.93      451.84     30.82 o 
  -4  12   4       30.33       31.86     12.09 o 
  -3  12   4      107.35      111.34     16.22 o 
  -2  12   4     3935.10     3919.06     75.78 o 
  -1  12   4       60.83       89.01      8.59 o 
   0  12   4       38.61       29.78      6.36 o 
   1  12   4     3465.30     3370.33     57.58 o 
   2  12   4      189.81      194.67     12.26 o 
   3  12   4      994.57      966.19     25.67 o 
   4  12   4       21.35       27.52      9.13 o 
   5  12   4      471.70      452.31     29.05 o 
   6  12   4        2.90       27.58     14.29 o 
   7  12   4      562.60      555.83     35.54 o 
   8  12   4       49.88       58.89     19.03 o 
 -10  13   4      566.15      620.55     40.76 o 
  -9  13   4      744.92      687.38     50.60 o 
  -8  13   4        8.77        8.66     13.42 o 
  -7  13   4      170.27      221.16     52.72 o 
  -6  13   4     1726.70     1663.31     59.09 o 
  -5  13   4      138.60      136.58     19.41 o 
  -4  13   4      399.28      416.04     39.38 o 
  -3  13   4      377.79      385.60     25.35 o 
  -2  13   4       21.20       14.15     10.25 o 
  -1  13   4     1683.25     1608.04     67.52 o 
   0  13   4        9.19       12.94      5.99 o 
   1  13   4      237.01      265.72     13.50 o 
   2  13   4      119.22      140.99     11.73 o 
   3  13   4       65.13       68.42     11.04 o 
   4  13   4      221.49      220.06     22.88 o 
   5  13   4        6.57       -3.69     12.01 o 
   6  13   4      263.54      298.87     26.59 o 
   7  13   4       59.55       56.27     18.01 o 
   8  13   4      112.85      124.38     22.98 o 
  -9  14   4       42.80       44.18     18.50 o 
  -8  14   4       15.45       38.00     16.51 o 
  -7  14   4      754.40      731.09     40.11 o 
  -6  14   4       71.08       60.95     17.05 o 
  -5  14   4      861.99      849.69     40.90 o 
  -4  14   4       14.42       12.95     13.45 o 
  -3  14   4      274.61      249.33     22.14 o 
  -2  14   4     1168.81     1120.30     43.68 o 
  -1  14   4       83.46      102.47     16.15 o 
   0  14   4       13.53       15.85      7.76 o 
   1  14   4     1288.54     1256.50     35.96 o 
   2  14   4      193.37      198.04     13.73 o 
   3  14   4      484.64      501.35     22.79 o 
   4  14   4        9.48        0.74     11.49 o 
   5  14   4      526.70      519.24     32.39 o 
   6  14   4      174.07      173.79     32.31 o 
   7  14   4      201.90      241.65     28.73 o 
  -9  15   4      542.75      522.10     38.43 o 
  -8  15   4       27.20       60.90     18.90 o 
  -7  15   4      356.59      337.36     37.92 o 
  -6  15   4      705.61      673.83     40.85 o 
  -5  15   4        4.43        4.57     15.75 o 
  -4  15   4       10.88        9.54     12.39 o 
  -3  15   4      204.49      198.44     22.80 o 
  -2  15   4      284.18      325.15     25.07 o 
  -1  15   4      306.66      333.27     44.19 o 
   0  15   4     1237.83     1204.51     45.85 o 
   1  15   4      860.61      827.02     31.16 o 
   2  15   4       42.65       48.02      9.38 o 
   3  15   4       85.90      113.72     14.12 o 
   4  15   4     1233.36     1317.63     51.43 o 
   5  15   4      184.41      166.91     23.05 o 
   6  15   4      176.62      197.78     26.08 o 
  -8  16   4       58.68      103.01     49.22 o 
  -7  16   4      151.99      137.65     23.60 o 
  -6  16   4       48.38       37.55     16.58 o 
  -5  16   4       11.04       19.33     21.59 o 
  -4  16   4     1329.75     1383.26    141.17 o 
  -3  16   4      161.99      180.28     22.85 o 
  -2  16   4      100.53       84.54     17.41 o 
  -1  16   4      225.37      260.01     34.01 o 
   0  16   4      886.73      953.86     41.76 o 
   1  16   4      357.29      362.27     42.08 o 
   2  16   4        0.12       -1.20     11.07 o 
   3  16   4       81.28       85.15     24.44 o 
   4  16   4        0.80        5.47     24.82 o 
   5  16   4     1373.72     1502.46     58.69 o 
  -7  17   4      155.46      133.29     24.47 o 
  -6  17   4       89.72      131.41     40.92 o 
  -5  17   4       85.19       88.54     22.56 o 
  -4  17   4      146.21      142.53     21.87 o 
  -3  17   4       25.94       34.70     15.97 o 
  -2  17   4        0.33       -8.99     12.26 o 
  -1  17   4      826.81      863.10     41.72 o 
   0  17   4      859.69      826.65     40.66 o 
   1  17   4     1009.89     1083.07     45.51 o 
   2  17   4       47.67       12.91     16.75 o 
   4  17   4      385.59      341.67     39.96 o 
  -6  18   4      386.99      360.23     34.94 o 
  -5  18   4        7.59       30.19     16.82 o 
  -4  18   4      924.47      957.61     48.42 o 
  -3  18   4      637.82      700.16     40.05 o 
  -2  18   4      142.27      121.87     21.09 o 
  -1  18   4      810.84      817.52     42.22 o 
   0  18   4     2864.08     3015.46     87.89 o 
   1  18   4       26.57       28.73     43.27 o 
  -5  19   4        7.50       22.12     17.41 o 
  -4  19   4       49.12       60.12     19.32 o 
  -3  19   4       81.82      121.13     41.34 o 
  -2  19   4        8.28        6.31     15.70 o 
  -1  19   4      393.64      405.72     31.77 o 
   0  19   4        0.64      -10.99     14.00 o 
   1  19   4      739.39      629.93     52.26 o 
   0 -23   5       77.41      111.11     21.08 o 
   1 -23   5      305.59      274.87     41.46 o 
   2 -23   5      430.02      430.66     39.42 o 
   3 -23   5        7.88       -4.50     15.60 o 
  -2 -22   5       10.15       -5.58     15.83 o 
  -1 -22   5       11.67        9.49     15.55 o 
   0 -22   5      625.81      638.90     37.95 o 
   1 -22   5       63.37       84.88     15.64 o 
   2 -22   5       15.36        7.39     14.11 o 
   3 -22   5      385.41      383.14     25.23 o 
   4 -22   5     2188.70     2095.55     74.04 o 
   5 -22   5      195.25      192.41     26.84 o 
  -4 -21   5       17.16       19.98     15.81 o 
  -3 -21   5      155.63      206.76     44.03 o 
  -2 -21   5        8.61        4.03     14.64 o 
  -1 -21   5      389.53      405.44     44.07 o 
   0 -21   5       83.66       88.31     19.48 o 
   1 -21   5      626.28      597.17     38.19 o 
   2 -21   5      451.36      475.76     26.50 o 
   3 -21   5      296.69      272.48     22.44 o 
   4 -21   5       42.13       28.48     13.08 o 
   5 -21   5     1742.91     1730.82     65.99 o 
   6 -21   5        5.95       -5.85     17.29 o 
  -5 -20   5      212.26      241.55     28.55 o 
  -4 -20   5     1023.58     1116.10     50.30 o 
  -3 -20   5       68.17       53.83     17.64 o 
  -2 -20   5      245.70      233.15     54.99 o 
  -1 -20   5      138.47      165.20     26.97 o 
   0 -20   5     4199.57     4191.41    109.88 o 
   1 -20   5      104.27       86.07     22.40 o 
   2 -20   5       20.19       14.27     11.65 o 
   3 -20   5      948.20      949.22     35.95 o 
   4 -20   5      463.67      445.78     25.64 o 
   5 -20   5       30.67       25.26     12.47 o 
   6 -20   5     1966.11     2083.56     72.88 o 
   7 -20   5      326.11      272.81     30.51 o 
  -6 -19   5      705.62      836.65     64.25 o 
  -5 -19   5       15.75       10.40     16.10 o 
  -4 -19   5      837.30      932.17     44.37 o 
  -3 -19   5      542.12      559.72     34.46 o 
  -2 -19   5       99.94       85.14     18.09 o 
  -1 -19   5     1174.33     1091.18    113.77 o 
   0 -19   5      356.49      368.69     27.06 o 
   1 -19   5     1050.26     1086.80     36.59 o 
   2 -19   5     1415.43     1433.61     43.07 o 
   3 -19   5      154.48      160.51     22.27 o 
   4 -19   5     2700.29     2513.43     62.43 o 
   5 -19   5     1009.08     1062.67     38.67 o 
   6 -19   5       47.02       39.17     12.98 o 
   7 -19   5     1797.15     1840.22    144.40 o 
   8 -19   5        1.87       -8.39     15.65 o 
  -7 -18   5      689.60      708.72     46.61 o 
  -6 -18   5      228.37      255.72     56.41 o 
  -5 -18   5      421.14      417.72     29.98 o 
  -4 -18   5      300.01      276.07     25.94 o 
  -3 -18   5      371.59      339.86     27.09 o 
  -2 -18   5      505.55      472.75     40.38 o 
  -1 -18   5       61.36       90.90     16.71 o 
   0 -18   5     3298.77     3211.03    105.52 o 
   1 -18   5       18.18       22.91      9.71 o 
   2 -18   5        1.75       -1.34     11.75 o 
   3 -18   5      828.47      789.82     30.92 o 
   4 -18   5     1083.24     1092.17     56.62 o 
   5 -18   5     1128.66     1211.44     39.82 o 
   6 -18   5     2389.19     2440.92     62.00 o 
   7 -18   5      701.94      631.84     39.41 o 
   8 -18   5      551.77      517.90     84.15 o 
   9 -18   5      418.40      445.17     77.04 o 
  -7 -17   5        1.76        7.56     14.42 o 
  -6 -17   5      600.36      586.46     60.38 o 
  -5 -17   5       93.16       90.17     14.05 o 
  -4 -17   5       17.23        5.45      9.37 o 
  -3 -17   5      894.33      862.81     39.59 o 
  -2 -17   5      937.30      930.29     39.85 o 
  -1 -17   5      219.18      187.68     21.22 o 
   0 -17   5      157.05      137.08     14.91 o 
   1 -17   5      515.25      543.32     24.00 o 
   2 -17   5       57.92       65.78     11.40 o 
   3 -17   5      175.80      189.43     17.21 o 
   4 -17   5      369.06      399.35     24.07 o 
   5 -17   5     2641.85     2617.96     68.01 o 
   6 -17   5      657.18      676.03     29.55 o 
   7 -17   5      767.92      833.77     33.76 o 
   8 -17   5       26.27       16.24     12.39 o 
   9 -17   5       11.61        4.03     22.09 o 
  -8 -16   5      852.56      905.32     46.16 o 
  -7 -16   5      833.17      873.73    106.44 o 
  -6 -16   5      220.18      233.90     19.85 o 
  -5 -16   5       31.49       36.27     10.47 o 
  -4 -16   5      166.19      168.70     16.24 o 
  -3 -16   5        7.89       11.55      8.74 o 
  -2 -16   5       15.07        8.74     10.49 o 
  -1 -16   5     1286.21     1246.93     45.48 o 
   0 -16   5      864.84      866.21     28.58 o 
   1 -16   5      290.03      255.01     29.55 o 
   2 -16   5       37.75       49.20     12.96 o 
   3 -16   5     1933.07     1958.60     49.01 o 
   4 -16   5     4265.53     4218.80     85.02 o 
   5 -16   5       12.01        5.26      8.96 o 
   6 -16   5      892.19      897.54     32.75 o 
   7 -16   5      542.74      546.44     27.06 o 
   8 -16   5      147.82      123.30     16.93 o 
   9 -16   5      588.87      524.35     29.87 o 
  10 -16   5       85.18       35.20     28.05 o 
  -8 -15   5      550.12      567.30     36.08 o 
  -7 -15   5      157.22      172.14     23.31 o 
  -6 -15   5       19.73       18.54     10.04 o 
  -5 -15   5      167.83      147.22     15.25 o 
  -4 -15   5      705.33      706.27     27.07 o 
  -3 -15   5       79.63       72.33     10.88 o 
  -2 -15   5       78.65       68.15     10.86 o 
  -1 -15   5     2357.23     2239.91     50.13 o 
   0 -15   5     2673.51     2649.93     56.89 o 
   1 -15   5     6960.72     6869.85    120.31 o 
   2 -15   5        7.27       -1.18      6.83 o 
   3 -15   5     1534.09     1547.24     41.07 o 
   4 -15   5      144.34      180.85     15.54 o 
   5 -15   5     2290.67     2253.35     54.33 o 
   6 -15   5     1596.03     1405.53     41.17 o 
   7 -15   5       65.36       58.52     12.29 o 
   8 -15   5        4.25        7.66     10.79 o 
   9 -15   5      142.62      151.05     18.54 o 
  10 -15   5     1880.58     1701.54    130.91 o 
  -9 -14   5      361.15      366.41     32.49 o 
  -8 -14   5     1241.49     1246.83     53.41 o 
  -7 -14   5     1206.62     1200.72     78.77 o 
  -6 -14   5      263.25      286.87     19.05 o 
  -5 -14   5       79.50       89.37     12.55 o 
  -4 -14   5     1426.94     1339.89     37.67 o 
  -3 -14   5     2399.91     2424.75     53.84 o 
  -2 -14   5       17.66       19.38      9.10 o 
  -1 -14   5      475.79      454.41     15.54 o 
   0 -14   5     5503.13     5283.89    241.00 o 
   1 -14   5      145.74       99.22     10.87 o 
   2 -14   5     7384.94     7431.86    128.14 o 
   3 -14   5     1908.37     1804.24     54.72 o 
   4 -14   5     2302.81     2354.51     53.75 o 
   5 -14   5       88.93       97.66     12.32 o 
   6 -14   5       58.60       84.62     17.49 o 
   7 -14   5     1124.54     1138.94     36.72 o 
   8 -14   5      261.13      280.18     27.13 o 
   9 -14   5        4.36       12.08     11.66 o 
  10 -14   5       20.03       16.65     23.09 o 
  -9 -13   5     2485.56     2487.26     81.92 o 
  -8 -13   5     1551.75     1559.53    104.59 o 
  -7 -13   5     1067.76     1110.44     36.84 o 
  -6 -13   5      394.92      350.90     20.26 o 
  -5 -13   5     1415.62     1386.50     39.09 o 
  -4 -13   5      127.22      128.92     13.10 o 
  -3 -13   5      847.52      791.82     25.80 o 
  -2 -13   5       37.87       45.39      8.06 o 
  -1 -13   5       94.00      134.58      8.75 o 
   0 -13   5     1171.45     1221.89     25.74 o 
   1 -13   5     9771.03    10464.51    170.09 o 
   2 -13   5        3.71       11.96      6.25 o 
   3 -13   5     5959.15     5673.48    311.65 o 
   4 -13   5     1962.16     2028.33     47.54 o 
   5 -13   5        1.13        3.43      7.36 o 
   6 -13   5     3227.27     3308.75     69.74 o 
   7 -13   5       10.00       -1.33      8.88 o 
   8 -13   5      775.43      778.14     30.72 o 
   9 -13   5      384.41      394.57     48.26 o 
  10 -13   5     1110.67     1118.47     50.20 o 
  11 -13   5       38.08       39.61     18.22 o 
 -10 -12   5       59.63       89.24     22.25 o 
  -9 -12   5       97.25      104.73     20.24 o 
  -8 -12   5     1132.56     1183.73     69.39 o 
  -7 -12   5      584.11      540.97     25.02 o 
  -6 -12   5        9.16       18.15      8.55 o 
  -5 -12   5      348.09      290.29     17.12 o 
  -4 -12   5      696.61      728.02     34.98 o 
  -3 -12   5      611.69      572.25     20.93 o 
  -2 -12   5      439.23      484.60     14.68 o 
  -1 -12   5        3.12        6.73      4.04 o 
   0 -12   5      314.22      285.61     10.74 o 
   1 -12   5     1139.23     1099.67     22.50 o 
   2 -12   5     6963.18     6981.23    118.69 o 
   3 -12   5      167.41      178.58     12.25 o 
   4 -12   5     3822.81     3578.01     70.09 o 
   5 -12   5      458.30      404.33     18.80 o 
   6 -12   5     3770.63     3833.75     76.63 o 
   7 -12   5      970.62     1004.40     32.76 o 
   8 -12   5     1998.84     1900.20     49.58 o 
   9 -12   5      181.59      171.66     22.83 o 
  10 -12   5        1.31        7.70     13.48 o 
  11 -12   5      760.58      803.16     44.20 o 
 -10 -11   5      162.35      162.49     24.41 o 
  -9 -11   5      563.00      613.99     36.98 o 
  -8 -11   5      398.39      442.56     30.26 o 
  -7 -11   5       19.01       21.38     15.25 o 
  -6 -11   5      717.27      669.18     25.57 o 
  -5 -11   5     2825.42     2682.06     57.82 o 
  -4 -11   5       16.35       19.61      6.90 o 
  -3 -11   5      496.80      515.83     19.16 o 
  -2 -11   5      557.89      509.20     19.84 o 
  -1 -11   5      542.45      658.33     18.21 o 
   0 -11   5        8.19       26.33      4.37 o 
   1 -11   5    12162.44    12854.44    172.80 o 
   2 -11   5     1262.54     1207.83     30.74 o 
   3 -11   5     9538.22     9511.37    155.31 o 
   4 -11   5      719.97      697.67     34.93 o 
   5 -11   5      227.20      210.38     13.59 o 
   6 -11   5        3.64       -5.79      8.60 o 
   7 -11   5     2594.48     2445.31     55.72 o 
   8 -11   5       68.57       61.90     13.25 o 
   9 -11   5      327.93      322.62     26.79 o 
  10 -11   5      426.86      435.29     31.89 o 
  11 -11   5      483.06      548.91     56.41 o 
 -10 -10   5        4.22        6.51     13.69 o 
  -9 -10   5      340.74      355.51     50.72 o 
  -8 -10   5       63.95       86.69     13.74 o 
  -7 -10   5      209.10      193.59     15.69 o 
  -6 -10   5       94.52       90.07     11.60 o 
  -5 -10   5      121.63      128.93     12.41 o 
  -4 -10   5     2462.58     2297.90     49.22 o 
  -3 -10   5     1100.49     1177.11     31.59 o 
  -2 -10   5      698.50      871.97     19.26 o 
  -1 -10   5      627.96      778.79     17.72 o 
   0 -10   5     1003.33     1017.18     18.91 o 
   1 -10   5      574.35      531.33     12.86 o 
   2 -10   5     7283.12     7057.29    117.30 o 
   3 -10   5      241.76      254.87     13.12 o 
   4 -10   5     3027.28     3072.92     60.36 o 
   5 -10   5        2.96       -3.10      5.06 o 
   6 -10   5        1.31        6.16      6.53 o 
   7 -10   5      711.38      747.36     26.67 o 
   8 -10   5        7.78       25.08      9.51 o 
   9 -10   5      117.42       97.91     18.01 o 
  10 -10   5        0.14       -1.74     12.96 o 
  11 -10   5      528.48      536.81     36.49 o 
 -11  -9   5       75.11       87.65     29.20 o 
 -10  -9   5      237.70      313.52     28.72 o 
  -9  -9   5     1211.91     1178.89     58.56 o 
  -8  -9   5     1068.61     1094.34     35.30 o 
  -7  -9   5      110.19      104.92     12.75 o 
  -6  -9   5      447.07      423.19     26.21 o 
  -5  -9   5      263.76      206.12     13.52 o 
  -4  -9   5     2870.07     2987.20     59.00 o 
  -3  -9   5     3559.41     3685.82     55.97 o 
  -2  -9   5        4.13       17.06      3.62 o 
  -1  -9   5     1271.32     1541.14     31.88 o 
   0  -9   5     4284.20     4177.20     61.19 o 
   1  -9   5     2678.78     2458.36     38.72 o 
   2  -9   5      553.97      512.52     17.35 o 
   3  -9   5    20708.36    21864.61    332.25 o 
   4  -9   5      879.79      889.23     25.04 o 
   5  -9   5      996.18      969.39     27.40 o 
   6  -9   5      444.93      464.93     20.81 o 
   7  -9   5      127.14      124.62     13.29 o 
   8  -9   5       29.19       11.37     11.37 o 
   9  -9   5      450.32      466.97     29.28 o 
  10  -9   5      232.98      273.59     25.17 o 
  11  -9   5        3.92        3.94     14.79 o 
 -11  -8   5      174.93      190.56     35.81 o 
 -10  -8   5       14.19       14.25     13.83 o 
  -9  -8   5        2.49        1.24     19.44 o 
  -8  -8   5     1625.24     1553.74     43.51 o 
  -7  -8   5      153.35      148.62     14.17 o 
  -6  -8   5      151.65      164.90     12.09 o 
  -5  -8   5      471.19      503.94     23.86 o 
  -4  -8   5     5225.12     4565.75     81.59 o 
  -3  -8   5     1086.54      971.45     25.30 o 
  -2  -8   5       72.53      112.12      8.21 o 
  -1  -8   5     2084.69     2211.51     35.51 o 
   0  -8   5     1437.39     1447.08     25.24 o 
   1  -8   5     4438.00     4322.39     72.91 o 
   2  -8   5     8437.74     8373.84    133.93 o 
   3  -8   5      133.58      110.81     11.63 o 
   4  -8   5     1213.70     1047.13     21.08 o 
   5  -8   5      501.96      480.32     13.85 o 
   6  -8   5      999.61      857.93     26.57 o 
   7  -8   5      106.85      118.38     11.96 o 
   8  -8   5       26.82       32.31     11.68 o 
   9  -8   5      113.80      114.17     17.84 o 
  10  -8   5      446.02      480.53     42.15 o 
  11  -8   5      490.25      491.49     66.70 o 
  12  -8   5      292.97      315.20     31.20 o 
 -11  -7   5        4.44        0.24     15.02 o 
 -10  -7   5      433.84      459.82     42.54 o 
  -9  -7   5     1662.42     1631.24     58.03 o 
  -8  -7   5     2178.21     2123.03     82.29 o 
  -7  -7   5     4812.82     4913.10     92.18 o 
  -6  -7   5     1044.91     1027.56     48.38 o 
  -5  -7   5       29.57       13.87      6.12 o 
  -4  -7   5      978.00     1055.42     49.12 o 
  -3  -7   5    15128.51    15424.56    237.75 o 
  -2  -7   5      761.83      774.74     20.19 o 
  -1  -7   5     1834.28     1795.24     29.41 o 
   0  -7   5     6338.86     6624.50     90.77 o 
   1  -7   5     4604.01     4784.54     67.18 o 
   2  -7   5     1835.13     2068.39     40.08 o 
   3  -7   5    29210.00    30438.66    392.25 o 
   4  -7   5      976.58     1200.97     25.23 o 
   5  -7   5      496.23      539.16     14.70 o 
   6  -7   5     1089.49     1177.98     30.29 o 
   7  -7   5     1476.45     1374.62     29.63 o 
   8  -7   5      251.32      245.49     21.16 o 
   9  -7   5       59.15       50.45     14.10 o 
  10  -7   5       45.77       47.22     17.33 o 
  11  -7   5       31.29       27.75     18.41 o 
  12  -7   5      596.52      604.17     54.60 o 
 -11  -6   5        5.12       -6.53     13.48 o 
 -10  -6   5       65.87       84.62     17.60 o 
  -9  -6   5      167.64      145.46     15.56 o 
  -8  -6   5     5707.87     5748.22    128.56 o 
  -7  -6   5      426.93      393.21     18.71 o 
  -6  -6   5     2164.97     2044.56     45.55 o 
  -5  -6   5      209.37      231.03     12.84 o 
  -4  -6   5    13713.63    14399.49    223.92 o 
  -3  -6   5     2793.79     3077.74     56.17 o 
  -2  -6   5    17809.03    19151.19    248.73 o 
  -1  -6   5     4856.49     4908.80     68.26 o 
   0  -6   5      374.11      401.14      9.86 o 
   1  -6   5      266.60      255.85      7.38 o 
   2  -6   5    32075.31    33033.34    423.54 o 
   3  -6   5    15480.90    17497.42    228.63 o 
   4  -6   5       46.55       63.98      8.25 o 
   5  -6   5        1.00        4.44      3.56 o 
   6  -6   5     1989.66     1870.14     34.79 o 
   7  -6   5     1878.41     1945.64     37.20 o 
   8  -6   5     1335.97     1284.25     35.58 o 
   9  -6   5        5.17       -0.04      9.68 o 
  10  -6   5        0.85       -0.03     12.63 o 
  11  -6   5     1011.48      987.08     46.01 o 
  12  -6   5      613.17      612.33     55.48 o 
 -12  -5   5      150.69      163.78     25.89 o 
 -11  -5   5      241.84      236.35     27.25 o 
 -10  -5   5      718.06      713.88     43.34 o 
  -9  -5   5        6.51       -2.24      8.91 o 
  -8  -5   5      508.30      503.15     22.22 o 
  -7  -5   5     7539.13     7458.08    128.38 o 
  -6  -5   5      306.32      354.01     29.70 o 
  -5  -5   5     2435.41     2354.65     38.38 o 
  -4  -5   5      159.32      135.57      9.98 o 
  -3  -5   5     9988.40    10207.48    159.77 o 
  -2  -5   5     1526.07     1496.15     30.18 o 
  -1  -5   5     4186.30     4191.50     58.77 o 
   0  -5   5     4098.95     4398.92     61.35 o 
   1  -5   5     5621.84     5739.62     78.29 o 
   2  -5   5      144.14      144.24      5.77 o 
   3  -5   5     7239.42     7080.84     96.97 o 
   4  -5   5     9533.55     9739.80    131.93 o 
   5  -5   5     1932.69     1923.70     33.83 o 
   6  -5   5       10.42       24.27      4.93 o 
   7  -5   5     1803.98     1654.41     50.70 o 
   8  -5   5      128.71      147.59     13.91 o 
   9  -5   5      166.07      182.01     15.84 o 
  10  -5   5        0.12      -10.91     10.91 o 
  11  -5   5      769.24      782.46     52.95 o 
  12  -5   5     2153.43     2123.48    106.97 o 
 -12  -4   5     2280.49     2426.86    114.12 o 
 -11  -4   5        1.06        0.01     14.04 o 
 -10  -4   5      288.18      334.48     26.91 o 
  -9  -4   5      316.85      291.96     18.68 o 
  -8  -4   5     2490.60     2396.08    130.17 o 
  -7  -4   5      547.89      504.19     20.34 o 
  -6  -4   5      495.93      454.71     33.09 o 
  -5  -4   5      169.31      142.51      8.88 o 
  -4  -4   5    10444.53    10337.26    138.74 o 
  -3  -4   5      556.65      602.44     16.83 o 
  -2  -4   5     2539.57     2641.44     38.89 o 
  -1  -4   5    14098.05    14462.37    188.44 o 
   0  -4   5     2501.72     2658.80     39.15 o 
   1  -4   5    26097.75    29073.51    371.88 o 
   2  -4   5    39155.73    40765.85    598.70 o 
   3  -4   5    13623.96    14321.60    187.87 o 
   4  -4   5      636.48      536.09     13.69 o 
   5  -4   5     3340.21     3614.29     55.58 o 
   6  -4   5     3556.80     3413.62     54.55 o 
   7  -4   5      939.68      844.92     26.43 o 
   8  -4   5       53.19       53.49     11.32 o 
   9  -4   5      855.28      912.04     32.57 o 
  10  -4   5       15.54       23.25     11.18 o 
  11  -4   5     1941.17     1697.06    152.70 o 
  12  -4   5     1611.82     1712.57     94.75 o 
 -12  -3   5      341.15      364.77     82.57 o 
 -11  -3   5       38.26       46.19     23.82 o 
 -10  -3   5        1.67       -6.60     11.83 o 
  -9  -3   5      237.96      230.51     16.80 o 
  -8  -3   5      100.73       70.81     10.51 o 
  -7  -3   5      462.50      394.69     19.67 o 
  -6  -3   5     1761.24     1625.16     30.42 o 
  -5  -3   5     5488.90     5437.01     78.26 o 
  -4  -3   5        2.21       -2.48      2.48 o 
  -3  -3   5     1208.91     1143.51     20.27 o 
  -2  -3   5      122.26      131.65      4.99 o 
  -1  -3   5    15972.55    17507.47    225.76 o 
   0  -3   5    40276.43    44026.32    559.68 o 
   1  -3   5     9996.84    10920.31    142.86 o 
   2  -3   5    16310.29    17396.11    225.21 o 
   3  -3   5    17994.54    18819.36    244.46 o 
   4  -3   5      996.99      866.09     17.78 o 
   5  -3   5      331.54      416.36     14.23 o 
   6  -3   5     1651.42     1497.05     28.89 o 
   7  -3   5        6.64        5.25      5.96 o 
   8  -3   5     1801.94     1665.40     42.33 o 
   9  -3   5       35.27       39.15     10.86 o 
  10  -3   5       51.78       34.13     11.85 o 
  11  -3   5      177.63      199.67     24.87 o 
  12  -3   5     4157.55     4512.56    176.06 o 
 -12  -2   5      358.02      372.08     30.76 o 
 -11  -2   5        1.25       -8.58     13.61 o 
 -10  -2   5       34.91       27.75     10.59 o 
  -9  -2   5     4669.30     4626.94    111.26 o 
  -8  -2   5      509.27      522.82     40.84 o 
  -7  -2   5      314.17      294.60     14.60 o 
  -6  -2   5      590.32      605.45     16.19 o 
  -5  -2   5     2402.30     2332.99     38.60 o 
  -4  -2   5    11262.85    11333.21    151.28 o 
  -3  -2   5     2306.04     2244.43     34.94 o 
  -2  -2   5     1215.82     1281.66     24.10 o 
  -1  -2   5     2181.82     2359.27     34.34 o 
   0  -2   5    15854.39    17332.46    223.29 o 
   1  -2   5      303.28      314.36     11.02 o 
   2  -2   5     7662.74     7993.42    106.51 o 
   3  -2   5      254.92      232.89      7.13 o 
   4  -2   5     1712.56     1620.17     27.61 o 
   5  -2   5     4432.72     4753.68     69.68 o 
   6  -2   5     3375.06     3116.49     60.92 o 
   7  -2   5     6727.86     6804.71    118.17 o 
   8  -2   5      197.49      194.20     14.83 o 
   9  -2   5      900.33      904.94     31.36 o 
  10  -2   5        0.06       -8.11      9.15 o 
  11  -2   5      436.86      447.74     37.31 o 
  12  -2   5       65.09       33.44     18.63 o 
 -12  -1   5       39.84       42.56     17.07 o 
 -11  -1   5        0.21       -0.32     13.42 o 
 -10  -1   5        7.44        3.19      9.71 o 
  -9  -1   5       56.76       45.28     10.12 o 
  -8  -1   5      276.20      276.28     15.86 o 
  -7  -1   5      268.91      286.58     12.04 o 
  -6  -1   5      492.34      547.87     17.73 o 
  -5  -1   5      981.44      939.37     20.09 o 
  -4  -1   5     4476.98     4526.69     65.44 o 
  -3  -1   5     8274.39     8355.73    112.76 o 
  -2  -1   5     1749.38     1712.87     26.86 o 
  -1  -1   5     4861.70     5170.35     70.09 o 
   0  -1   5      392.77      400.69      8.87 o 
   1  -1   5     7067.90     7828.29    103.76 o 
   2  -1   5     2421.49     2668.51     47.81 o 
   3  -1   5      482.57      477.31     14.72 o 
   4  -1   5     1816.28     1803.94     37.40 o 
   5  -1   5       32.15       28.94      3.79 o 
   6  -1   5    10037.55    10630.62    171.99 o 
   7  -1   5      184.81      189.31     16.02 o 
   8  -1   5        1.11        5.53      7.30 o 
   9  -1   5       13.57        5.15      8.38 o 
  10  -1   5      164.39      156.47     16.67 o 
  11  -1   5       20.24       19.24     14.92 o 
  12  -1   5     1209.69     1416.42    113.54 o 
 -12   0   5      633.92      674.65     56.41 o 
 -11   0   5      278.73      323.75     62.06 o 
 -10   0   5       48.76       61.40     12.87 o 
  -9   0   5     1529.91     1491.32     41.86 o 
  -8   0   5      645.84      700.43     20.51 o 
  -7   0   5      294.55      291.37     12.28 o 
  -6   0   5      172.40      166.30     12.80 o 
  -5   0   5     1056.25      936.13     20.26 o 
  -4   0   5    12706.90    14297.65    189.38 o 
  -3   0   5    12696.18    13330.01    175.62 o 
  -2   0   5    40472.29    44266.25    563.70 o 
  -1   0   5     1466.47     1409.97     22.21 o 
   0   0   5    24426.81    26245.58    335.83 o 
   1   0   5      115.46      137.35      5.05 o 
   2   0   5     7994.03     8711.11    135.78 o 
   3   0   5      342.05      179.00      9.12 o 
   4   0   5     2999.79     3221.66     62.22 o 
   5   0   5      566.12      671.52     20.95 o 
   6   0   5      157.76      167.74     11.76 o 
   7   0   5     3485.90     3684.51    168.38 o 
   8   0   5        4.49        1.79      7.78 o 
   9   0   5       59.80       44.18     11.36 o 
  10   0   5       97.46       80.87     18.68 o 
  11   0   5       71.04      111.32     28.74 o 
 -12   1   5       57.71       95.98     30.28 o 
 -11   1   5      160.48      158.54     31.66 o 
 -10   1   5      448.54      436.29     22.67 o 
  -9   1   5     2088.60     2010.39     48.80 o 
  -8   1   5       43.34       51.45      7.66 o 
  -7   1   5      814.85      845.11     21.60 o 
  -6   1   5       53.46       62.16      6.50 o 
  -5   1   5       69.51       70.39      7.29 o 
  -4   1   5     1177.17     1586.57     28.33 o 
  -3   1   5     8545.91     9400.99    126.02 o 
  -2   1   5      539.14      445.52     13.45 o 
  -1   1   5     1799.67     1773.75     42.20 o 
   0   1   5       42.24       40.86      3.30 o 
   1   1   5     6133.77     6668.47     89.81 o 
   2   1   5     2459.63     2671.41     45.38 o 
   3   1   5      363.73      405.88     16.71 o 
   4   1   5     2696.35     2603.58     50.31 o 
   5   1   5      208.83      267.06     13.44 o 
   6   1   5     5867.19     5673.74    100.04 o 
   7   1   5     1739.90     1653.17     49.74 o 
   8   1   5      343.68      380.18     34.13 o 
   9   1   5      987.12      863.53     30.83 o 
  10   1   5      219.10      253.00     53.95 o 
  11   1   5      110.21      128.12     22.29 o 
 -12   2   5      500.30      662.13     54.33 o 
 -11   2   5     1340.53     1251.12     49.80 o 
 -10   2   5       23.40       30.07     14.87 o 
  -9   2   5      286.85      260.02     17.01 o 
  -8   2   5        8.80        5.57      5.68 o 
  -7   2   5      388.54      374.98     14.06 o 
  -6   2   5       16.81       14.76      4.88 o 
  -5   2   5      512.31      439.31     13.30 o 
  -4   2   5     2223.78     2531.78     41.09 o 
  -3   2   5     4790.04     4704.96     66.76 o 
  -2   2   5    29384.45    30676.26    455.04 o 
  -1   2   5     1250.19     1327.24     26.96 o 
   0   2   5      538.27      597.03     12.35 o 
   1   2   5      124.79      135.72      5.67 o 
   2   2   5      417.43      524.28     11.88 o 
   3   2   5      205.88      353.91      9.19 o 
   4   2   5     1833.81     1854.65     30.98 o 
   5   2   5       12.71       16.32      5.86 o 
   6   2   5     1010.48      959.31     28.08 o 
   7   2   5     2011.24     2121.53     59.25 o 
   8   2   5     1423.00     1399.69     39.16 o 
   9   2   5      639.88      592.05     34.26 o 
  10   2   5       59.28       55.05     17.35 o 
  11   2   5      938.85      884.89     45.65 o 
 -12   3   5        1.65        1.00     20.75 o 
 -11   3   5      205.13      220.25     24.75 o 
 -10   3   5        1.13        3.72     11.93 o 
  -9   3   5        8.06        3.79      6.78 o 
  -8   3   5       81.31       86.01      9.21 o 
  -7   3   5     1360.83     1261.00     43.44 o 
  -6   3   5     1202.28     1319.05     30.64 o 
  -5   3   5      438.30      368.42     12.43 o 
  -4   3   5     3391.68     3130.54     48.96 o 
  -3   3   5     9477.52    10116.48    135.62 o 
  -2   3   5     4570.58     4584.33     76.93 o 
  -1   3   5     4662.26     4823.22     67.34 o 
   0   3   5      489.69      479.62     11.23 o 
   1   3   5     5099.04     5624.57     78.07 o 
   2   3   5      805.77      613.46     22.43 o 
   3   3   5     4007.96     4498.74     65.28 o 
   4   3   5      653.02      527.62     17.36 o 
   5   3   5      422.88      473.42     19.43 o 
   6   3   5     2708.63     2638.36     55.41 o 
   7   3   5     2274.40     2428.89     54.27 o 
   8   3   5       14.84        2.22      8.14 o 
   9   3   5      220.09      210.63     24.18 o 
  10   3   5       72.33       83.20     19.40 o 
  11   3   5        7.72        1.07     16.30 o 
 -11   4   5     1145.94     1196.95     48.98 o 
 -10   4   5        0.82      -10.37     10.37 o 
  -9   4   5       41.08       33.32      9.92 o 
  -8   4   5      877.40      857.78     46.24 o 
  -7   4   5        5.09       -1.49      4.99 o 
  -6   4   5       64.27       64.38      6.91 o 
  -5   4   5      205.48      142.30      8.36 o 
  -4   4   5      136.21      175.82      7.98 o 
  -3   4   5     7085.25     7153.68     98.88 o 
  -2   4   5     5387.07     5596.17     78.08 o 
  -1   4   5      217.20      275.88     11.77 o 
   0   4   5     7245.74     7921.66    107.58 o 
   1   4   5     7046.53     7624.60    104.17 o 
   2   4   5     1699.19     1768.79     30.22 o 
   3   4   5      874.99      794.62     17.41 o 
   4   4   5     1805.92     1997.15     34.49 o 
   5   4   5      663.21      732.81     23.36 o 
   6   4   5      803.96      865.07     27.29 o 
   7   4   5      228.80      217.64     15.37 o 
   8   4   5      889.55      791.91     29.92 o 
   9   4   5      296.08      324.72     26.83 o 
  10   4   5        2.51        7.70     14.81 o 
  11   4   5      267.65      257.20     30.49 o 
 -11   5   5      581.25      574.91     50.11 o 
 -10   5   5      434.47      444.29     23.54 o 
  -9   5   5      399.77      358.40     35.95 o 
  -8   5   5      855.30      873.81     28.89 o 
  -7   5   5      459.35      455.64     19.63 o 
  -6   5   5      406.96      351.54     13.94 o 
  -5   5   5        6.65        9.56      6.83 o 
  -4   5   5    15356.60    16432.99    218.11 o 
  -3   5   5      199.45      161.57      7.02 o 
  -2   5   5     4956.73     5480.38     77.54 o 
  -1   5   5    10979.96    11919.81    158.70 o 
   0   5   5     9667.27    10905.51    146.15 o 
   1   5   5     4271.25     4632.40     67.23 o 
   2   5   5     1725.84     1716.18     30.30 o 
   3   5   5      197.46      244.46      9.48 o 
   4   5   5        4.38        3.21      5.18 o 
   5   5   5      147.87      121.66     11.21 o 
   6   5   5     4095.51     4112.46     79.30 o 
   7   5   5       98.25      148.04     14.00 o 
   8   5   5      148.50      169.94     33.93 o 
   9   5   5      174.99      170.44     23.61 o 
  10   5   5      574.88      577.96     37.79 o 
  11   5   5      260.46      263.83     30.95 o 
 -11   6   5     1544.53     1856.43     92.53 o 
 -10   6   5      839.36      766.57     37.93 o 
  -9   6   5      185.59      169.39     21.05 o 
  -8   6   5      973.13     1036.12     32.29 o 
  -7   6   5       82.90       90.33     11.46 o 
  -6   6   5       13.90        0.74      6.00 o 
  -5   6   5     3180.83     3169.10     67.31 o 
  -4   6   5       48.44       38.84      4.94 o 
  -3   6   5     7190.50     7286.42     91.69 o 
  -2   6   5     3662.55     3393.89     51.75 o 
  -1   6   5     2009.02     2205.70     36.41 o 
   0   6   5     5958.85     6469.88     91.13 o 
   1   6   5     7188.13     7592.33    105.71 o 
   2   6   5      558.17      713.61     17.24 o 
   3   6   5      389.68      385.89     15.01 o 
   4   6   5      243.56      257.94     13.76 o 
   5   6   5       59.01       33.06      7.65 o 
   6   6   5      196.71      203.77     27.27 o 
   7   6   5       64.43       86.67     11.84 o 
   8   6   5      133.81      138.64     35.35 o 
   9   6   5      405.25      426.64     32.27 o 
  10   6   5       99.19       77.04     21.19 o 
 -11   7   5      394.68      383.78     43.57 o 
 -10   7   5      502.75      507.22     79.81 o 
  -9   7   5      109.52      114.41     18.72 o 
  -8   7   5      192.82      237.38     20.41 o 
  -7   7   5     2496.28     2553.34     56.65 o 
  -6   7   5      884.65      931.17     29.77 o 
  -5   7   5       25.99       38.69      8.12 o 
  -4   7   5     7105.41     7505.36    106.75 o 
  -3   7   5        0.26        4.22      3.35 o 
  -2   7   5      404.02      400.51     14.93 o 
  -1   7   5     6633.94     6896.46     97.41 o 
   0   7   5      762.45      732.47     17.53 o 
   1   7   5       15.43        6.22      3.73 o 
   2   7   5     2004.23     2069.03     36.79 o 
   3   7   5      132.78      133.87      8.47 o 
   4   7   5      501.62      505.77     19.69 o 
   5   7   5      982.02      986.01     29.51 o 
   6   7   5     1300.13     1396.66     48.87 o 
   7   7   5       22.80        4.38     10.86 o 
   8   7   5      586.31      635.98     36.32 o 
   9   7   5      297.62      299.17     28.11 o 
  10   7   5      127.50      152.76     27.47 o 
 -11   8   5     1816.60     1685.01    214.45 o 
 -10   8   5      527.52      493.63     33.31 o 
  -9   8   5      198.52      202.30     53.18 o 
  -8   8   5     1972.17     1958.44     89.80 o 
  -7   8   5      332.19      322.75     18.42 o 
  -6   8   5     1902.32     1878.41     53.16 o 
  -5   8   5     3853.17     3933.75     76.22 o 
  -4   8   5        0.90        3.97      5.44 o 
  -3   8   5     2350.17     2412.36     41.29 o 
  -2   8   5       91.36      104.06      9.47 o 
  -1   8   5     4573.84     4881.53     72.73 o 
   0   8   5      496.19      640.53     16.80 o 
   1   8   5        1.11        3.82      4.05 o 
   2   8   5     5528.92     5399.17     80.74 o 
   3   8   5     1072.39     1036.08     23.99 o 
   4   8   5       45.18       46.41      8.65 o 
   5   8   5       64.35       79.98     10.81 o 
   6   8   5      926.57      815.30     57.64 o 
   7   8   5      216.42      259.48     24.56 o 
   8   8   5       66.97       53.03     16.56 o 
   9   8   5      551.56      599.95     64.09 o 
  10   8   5       15.24        6.09     15.33 o 
 -11   9   5       62.57       48.69     17.91 o 
 -10   9   5     1095.54     1150.75     86.49 o 
  -9   9   5      257.32      274.08     72.81 o 
  -8   9   5       20.91       16.57     12.20 o 
  -7   9   5     3667.89     3834.69     98.06 o 
  -6   9   5      466.43      476.17     22.09 o 
  -5   9   5      106.74      110.78     12.30 o 
  -4   9   5    11752.05    12346.38    198.72 o 
  -3   9   5      208.77      193.49     22.04 o 
  -2   9   5     2453.84     2418.55     41.81 o 
  -1   9   5      643.23      552.63     15.90 o 
   0   9   5        0.29        3.60      3.98 o 
   1   9   5      389.76      370.22     15.48 o 
   2   9   5        0.35        0.45      4.34 o 
   3   9   5     2782.08     2782.11     48.73 o 
   4   9   5      100.59       96.97     12.07 o 
   5   9   5     2453.38     2358.21    106.26 o 
   6   9   5        5.21        6.93     10.76 o 
   7   9   5     1303.09     1473.31     57.64 o 
   8   9   5     1784.30     1898.77     67.27 o 
   9   9   5        0.38       29.21     16.50 o 
 -11  10   5      453.20      365.19     31.95 o 
 -10  10   5      203.98      164.05     23.90 o 
  -9  10   5      210.36      246.02     26.88 o 
  -8  10   5     2578.09     2502.69     75.58 o 
  -7  10   5      103.78      108.76     22.52 o 
  -6  10   5     1163.89     1170.54     45.35 o 
  -5  10   5     2491.51     2602.55     64.92 o 
  -4  10   5      576.32      600.45     23.12 o 
  -3  10   5     1539.52     1617.08     39.63 o 
  -2  10   5       61.29      100.95     10.31 o 
  -1  10   5      923.31      948.84     33.70 o 
   0  10   5     1242.51     1051.83     24.39 o 
   1  10   5       14.52       15.97      9.38 o 
   2  10   5     1052.57     1013.21     32.03 o 
   3  10   5      446.79      433.33     16.07 o 
   4  10   5      426.73      389.25     21.74 o 
   5  10   5     2541.90     2641.60     59.28 o 
   6  10   5     4460.27     4681.26    116.66 o 
   7  10   5     1541.70     1509.50     67.70 o 
   8  10   5       22.25       29.71     15.89 o 
   9  10   5     1540.37     1647.14     65.58 o 
 -10  11   5      918.94     1006.45     49.02 o 
  -9  11   5        2.18       12.86     14.85 o 
  -8  11   5      159.92      199.41     23.79 o 
  -7  11   5     1535.51     1592.44     56.86 o 
  -6  11   5        5.33        5.91     11.03 o 
  -5  11   5      495.42      529.28     30.11 o 
  -4  11   5     5808.44     5879.20    252.95 o 
  -3  11   5     2296.58     2359.98     52.20 o 
  -2  11   5      716.93      780.21     22.54 o 
  -1  11   5      121.67      131.42     15.38 o 
   0  11   5       57.74       87.56      8.51 o 
   1  11   5      167.40      157.86     10.32 o 
   2  11   5     4565.58     4502.66     72.48 o 
   3  11   5     1815.06     1727.05     42.95 o 
   4  11   5      691.76      642.28     24.91 o 
   5  11   5        7.46       14.21      8.99 o 
   6  11   5      253.33      245.16     23.50 o 
   7  11   5       46.97       19.30     14.60 o 
   8  11   5     1338.90     1406.18     58.36 o 
 -10  12   5      144.76      179.50     26.91 o 
  -9  12   5      982.74     1026.89     48.17 o 
  -8  12   5      201.98      199.34     24.64 o 
  -7  12   5      846.55      797.93     39.70 o 
  -6  12   5      725.55      798.55     67.86 o 
  -5  12   5     1195.69     1292.50     48.99 o 
  -4  12   5     1789.09     1845.07     85.76 o 
  -3  12   5      320.09      293.90     22.50 o 
  -2  12   5      316.65      310.85     18.80 o 
  -1  12   5      422.30      385.01     18.54 o 
   0  12   5     1338.88     1143.26     27.38 o 
   1  12   5      386.77      393.82     15.58 o 
   2  12   5        5.46       10.61      6.16 o 
   3  12   5      548.79      517.63     29.46 o 
   4  12   5     2553.76     2566.41     64.04 o 
   5  12   5      408.57      451.30     44.57 o 
   6  12   5      784.75      804.26     40.67 o 
   7  12   5       64.41       58.72     17.99 o 
   8  12   5      151.76      134.82     24.51 o 
  -9  13   5        2.34      -14.46     14.70 o 
  -8  13   5     2317.87     2559.16     81.73 o 
  -7  13   5     1281.91     1292.52     52.95 o 
  -6  13   5       49.33       64.71     16.55 o 
  -5  13   5      752.46      743.03     37.66 o 
  -4  13   5      155.76      112.19     17.74 o 
  -3  13   5      989.12      948.20     39.86 o 
  -2  13   5      695.27      517.31     28.44 o 
  -1  13   5     2711.59     2545.41     56.63 o 
   0  13   5      327.56      331.72     17.74 o 
   1  13   5        0.64       -2.43      5.79 o 
   2  13   5      104.78      106.23     10.76 o 
   3  13   5     1635.22     1602.79     52.21 o 
   4  13   5      559.46      558.25     28.20 o 
   5  13   5        0.34      -11.63     11.63 o 
   6  13   5       59.36       54.08     16.54 o 
   7  13   5      220.01      271.84     34.51 o 
  -9  14   5     1261.23     1381.85     59.77 o 
  -8  14   5        2.02       -1.01     13.88 o 
  -7  14   5     1205.75     1295.82     54.96 o 
  -6  14   5     1955.50     1860.90     65.23 o 
  -5  14   5     1551.48     1535.97     78.04 o 
  -4  14   5     1249.06     1167.22     53.60 o 
  -3  14   5        2.92        9.39     11.61 o 
  -2  14   5     1094.23     1048.15     42.98 o 
  -1  14   5        6.44       23.01     12.87 o 
   0  14   5      423.12      349.23     21.58 o 
   1  14   5      267.00      225.76     16.21 o 
   2  14   5       89.89       79.82     10.10 o 
   3  14   5      351.81      332.83     19.68 o 
   4  14   5      173.50      137.81     20.52 o 
   5  14   5        4.80       -3.38     17.02 o 
   6  14   5      718.46      733.68     41.07 o 
   7  14   5       15.78        4.76     15.15 o 
  -8  15   5     1767.18     1913.16     71.05 o 
  -7  15   5      187.54      191.48     26.65 o 
  -6  15   5      587.57      615.89     52.80 o 
  -5  15   5        2.00       -0.02     15.98 o 
  -4  15   5      485.19      496.98     32.47 o 
  -3  15   5      947.82      975.18     56.83 o 
  -2  15   5      579.96      659.72     35.55 o 
  -1  15   5      249.42      241.62     23.52 o 
   0  15   5       61.17       30.71     12.63 o 
   1  15   5       75.68       70.40     12.75 o 
   2  15   5       41.58       57.79     32.01 o 
   3  15   5      344.13      358.35     25.50 o 
   4  15   5      252.71      266.53     25.81 o 
   5  15   5       28.99       24.11     15.72 o 
   6  15   5      316.95      345.41     31.25 o 
  -8  16   5      136.62      192.45     28.01 o 
  -7  16   5      921.88     1050.67     76.39 o 
  -6  16   5      286.23      285.29     30.90 o 
  -5  16   5       62.39       60.16     18.69 o 
  -4  16   5      303.50      279.79     27.14 o 
  -3  16   5       93.34      109.17     20.34 o 
  -2  16   5       35.95       36.87     14.68 o 
  -1  16   5      292.24      303.58     26.58 o 
   0  16   5      332.00      390.05     28.43 o 
   1  16   5      440.36      387.81     27.30 o 
   2  16   5      351.62      363.11     36.50 o 
   3  16   5     1030.08      949.77     59.40 o 
   4  16   5      232.53      190.05     34.66 o 
   5  16   5      183.25      200.19     34.66 o 
  -7  17   5       71.73       82.13     29.39 o 
  -6  17   5        1.42       -0.70     14.71 o 
  -5  17   5       85.63      114.47     21.75 o 
  -4  17   5       94.07       67.78     18.61 o 
  -3  17   5     1102.66     1094.24     49.34 o 
  -2  17   5      882.13      924.05     44.73 o 
  -1  17   5        1.05        5.75     14.83 o 
   0  17   5        1.45       -4.58     19.40 o 
   1  17   5       25.32        5.13     14.53 o 
   2  17   5      237.94      178.52     31.05 o 
   4  17   5        5.80       21.29     19.44 o 
  -5  18   5       89.32       72.89     30.28 o 
  -4  18   5      574.61      656.00     88.34 o 
  -3  18   5       18.54       17.75     16.43 o 
  -2  18   5      336.23      353.04     30.67 o 
  -1  18   5     1106.40     1016.89     48.05 o 
   0  18   5       16.93       27.40     19.87 o 
   1  18   5       98.59       89.76     28.59 o 
  -4  19   5      403.68      373.85     70.66 o 
  -3  19   5      410.96      436.59     39.96 o 
  -2  19   5       42.50       57.43     19.57 o 
  -1  19   5       84.06       76.24     20.30 o 
   0  19   5       35.02       51.87     17.92 o 
  -1 -23   6        4.92        3.14     15.27 o 
   0 -23   6      189.77      237.21     36.12 o 
   1 -23   6      797.14      654.63     65.13 o 
   2 -23   6       49.39       45.42     17.11 o 
   3 -23   6     1203.30     1103.58     72.43 o 
  -3 -22   6     1014.86     1100.51     92.49 o 
  -2 -22   6       12.13       37.45     21.90 o 
  -1 -22   6     1089.20     1185.06     53.06 o 
   0 -22   6     1181.76     1176.68     52.36 o 
   1 -22   6       31.27       49.02     24.32 o 
   2 -22   6       87.34       92.84     20.78 o 
   3 -22   6       11.42        5.88     11.87 o 
   4 -22   6      961.76      989.15     50.89 o 
   5 -22   6       13.38       -5.30     15.11 o 
  -4 -21   6       96.60      128.34     23.35 o 
  -3 -21   6      321.48      337.52     30.27 o 
  -2 -21   6     1070.69     1072.41     78.42 o 
  -1 -21   6      100.11      112.28     21.27 o 
   0 -21   6      575.75      603.57     78.31 o 
   1 -21   6     2653.73     2833.67    119.27 o 
   2 -21   6       46.09       40.94     12.74 o 
   3 -21   6       16.62       13.61     11.97 o 
   4 -21   6      167.31      147.87     18.92 o 
   5 -21   6      195.37      177.96     20.42 o 
   6 -21   6      135.40      118.76     23.31 o 
  -5 -20   6      445.12      473.92     34.07 o 
  -4 -20   6       19.84       12.11     14.80 o 
  -3 -20   6      478.00      458.48     32.73 o 
  -2 -20   6      124.05      139.33     21.61 o 
  -1 -20   6     2584.63     2579.85    102.36 o 
   0 -20   6       62.67       91.87     17.77 o 
   1 -20   6      621.18      629.88     40.15 o 
   2 -20   6      927.64     1007.79     36.11 o 
   3 -20   6       62.79       32.32     12.40 o 
   4 -20   6      555.14      579.16     29.95 o 
   5 -20   6       94.40       97.88     16.33 o 
   6 -20   6       42.22       30.56     13.35 o 
   7 -20   6      117.50      122.90     22.98 o 
  -6 -19   6       23.92       26.28     25.67 o 
  -5 -19   6     1139.95     1087.20     49.19 o 
  -4 -19   6      438.20      431.44     31.38 o 
  -3 -19   6       94.62       85.68     18.48 o 
  -2 -19   6     1624.12     1659.99     59.17 o 
  -1 -19   6      699.67      793.33     39.40 o 
   0 -19   6     1607.04     1519.30     55.64 o 
   1 -19   6      498.91      516.70     25.01 o 
   2 -19   6       97.95      104.91     14.96 o 
   3 -19   6      119.35      143.96     32.77 o 
   4 -19   6        3.31        8.57     10.44 o 
   5 -19   6       35.99       44.91     12.71 o 
   6 -19   6      322.36      313.67     23.64 o 
   7 -19   6      211.22      222.06     21.72 o 
   8 -19   6       18.56       17.75     17.16 o 
  -7 -18   6       33.67       39.64     23.32 o 
  -6 -18   6      347.41      322.32     23.21 o 
  -5 -18   6      378.12      354.76     28.40 o 
  -4 -18   6      519.87      512.95     32.71 o 
  -3 -18   6     2335.35     2228.05     70.72 o 
  -2 -18   6      595.73      641.63     34.64 o 
  -1 -18   6     1012.47      932.66     41.46 o 
   0 -18   6      677.55      686.89     56.71 o 
   1 -18   6       75.11       74.43     12.80 o 
   2 -18   6      149.13      127.11     14.94 o 
   3 -18   6       12.16        5.20     11.61 o 
   4 -18   6      706.00      733.36     34.87 o 
   5 -18   6       95.96       74.33     14.12 o 
   6 -18   6        3.27        7.22     10.32 o 
   7 -18   6      271.55      276.73     22.93 o 
   8 -18   6     2533.09     2482.48    195.53 o 
   9 -18   6      334.66      285.32     30.54 o 
  -7 -17   6      230.88      319.91     29.70 o 
  -6 -17   6       46.50       81.10     18.72 o 
  -5 -17   6      186.99      176.58     18.02 o 
  -4 -17   6      756.60      752.94     46.23 o 
  -3 -17   6       53.48       56.51     14.87 o 
  -2 -17   6     1768.14     1688.68     56.75 o 
  -1 -17   6     3055.40     2983.17    150.78 o 
   0 -17   6        3.13        8.56      7.92 o 
   1 -17   6      214.26      176.60     16.29 o 
   2 -17   6       59.26       49.83     11.02 o 
   3 -17   6      262.44      269.43     18.66 o 
   4 -17   6      675.30      680.81     31.99 o 
   5 -17   6      599.22      572.73     26.57 o 
   6 -17   6      463.92      465.69     28.35 o 
   7 -17   6      666.95      695.62     33.44 o 
   8 -17   6      140.57      137.88     18.16 o 
   9 -17   6     1137.41     1156.41     48.33 o 
  -8 -16   6      191.03      193.24     25.75 o 
  -7 -16   6      349.86      403.00     40.35 o 
  -6 -16   6      253.32      274.22     19.75 o 
  -5 -16   6      118.34       93.60     13.82 o 
  -4 -16   6      798.52      699.39     27.29 o 
  -3 -16   6     2647.14     2424.40     55.89 o 
  -2 -16   6     5413.82     5074.61    121.38 o 
  -1 -16   6     1248.32     1270.60     59.33 o 
   0 -16   6     1553.45     1448.51     38.79 o 
   1 -16   6      182.80      208.39     15.22 o 
   2 -16   6     2215.47     2036.04     57.17 o 
   3 -16   6      314.89      328.30     19.25 o 
   4 -16   6       22.31       22.58      9.38 o 
   5 -16   6       12.59       14.29      9.69 o 
   6 -16   6      321.82      333.58     21.15 o 
   7 -16   6      184.50      178.14     18.43 o 
   8 -16   6     5794.66     5813.76    114.39 o 
   9 -16   6        0.80        9.87     15.49 o 
  10 -16   6      132.10       73.08     29.01 o 
  -9 -15   6       47.51       43.56     18.73 o 
  -8 -15   6      458.79      538.61     36.01 o 
  -7 -15   6      147.22      110.40     15.99 o 
  -6 -15   6      294.57      337.13     28.95 o 
  -5 -15   6       37.43       42.99     10.28 o 
  -4 -15   6     1960.60     1880.51     47.53 o 
  -3 -15   6     1124.14     1095.56     33.09 o 
  -2 -15   6     2286.22     2113.42     48.56 o 
  -1 -15   6     5213.29     5212.64     94.97 o 
   0 -15   6     1417.64     1315.45     35.51 o 
   1 -15   6      501.77      426.20     21.36 o 
   2 -15   6     1176.25     1093.63     38.24 o 
   3 -15   6     1477.96     1330.43     38.08 o 
   4 -15   6      111.70      127.25     14.11 o 
   5 -15   6     1299.66     1292.98     38.25 o 
   6 -15   6     1660.15     1655.97     45.46 o 
   7 -15   6       81.89      110.54     15.75 o 
   8 -15   6        3.98        8.06     10.38 o 
   9 -15   6     3532.08     3829.51    126.45 o 
  10 -15   6       66.59       86.69     23.59 o 
  -9 -14   6      170.03      158.50     25.24 o 
  -8 -14   6      567.84      538.47     67.17 o 
  -7 -14   6     1397.79     1452.85     43.91 o 
  -6 -14   6     1270.31     1092.72     36.03 o 
  -5 -14   6       66.50       74.38     11.93 o 
  -4 -14   6       21.32       31.00      8.89 o 
  -3 -14   6      801.61      738.94     26.04 o 
  -2 -14   6     6229.58     5899.44    104.78 o 
  -1 -14   6     1969.97     1918.63     45.52 o 
   0 -14   6     1986.64     1984.37     45.04 o 
   1 -14   6      719.23      676.77     35.82 o 
   2 -14   6     6274.53     6025.53    268.03 o 
   3 -14   6       30.36       43.00      9.68 o 
   4 -14   6      124.67      161.93     15.77 o 
   5 -14   6     1363.29     1278.54     37.20 o 
   6 -14   6      158.02      124.31     14.54 o 
   7 -14   6       12.85       -1.52      8.91 o 
   8 -14   6     2475.46     2352.54     71.16 o 
   9 -14   6      517.90      446.91     32.57 o 
  10 -14   6      793.72      886.32     45.29 o 
  -9 -13   6        0.04        2.69     23.52 o 
  -8 -13   6      480.17      554.19     45.34 o 
  -7 -13   6        1.80       -1.64      9.00 o 
  -6 -13   6     1672.03     1477.89     41.67 o 
  -5 -13   6     1040.00     1037.90     32.82 o 
  -4 -13   6     4400.01     3941.81     77.37 o 
  -3 -13   6      354.67      396.81     18.20 o 
  -2 -13   6      660.57      629.45     50.90 o 
  -1 -13   6     2718.47     2487.20     43.38 o 
   0 -13   6      356.96      336.23     15.74 o 
   1 -13   6        6.27       17.24      6.10 o 
   2 -13   6      351.78      372.96     17.33 o 
   3 -13   6     1682.66     1593.13     39.54 o 
   4 -13   6      218.55      207.58     14.43 o 
   5 -13   6        1.27        4.47      7.17 o 
   6 -13   6     1502.24     1401.99     39.25 o 
   7 -13   6      958.60      914.97     31.68 o 
   8 -13   6      412.09      385.32     22.69 o 
   9 -13   6     2163.62     2207.45    143.71 o 
  10 -13   6        6.55        3.48     15.10 o 
  11 -13   6      304.73      278.79     31.47 o 
 -10 -12   6       77.75       54.02     18.67 o 
  -9 -12   6        0.15        9.99     14.07 o 
  -8 -12   6      119.32      144.11     21.24 o 
  -7 -12   6     1106.72     1152.39     32.07 o 
  -6 -12   6      284.14      275.19     17.58 o 
  -5 -12   6     5494.14     5385.55     99.80 o 
  -4 -12   6        7.84        6.74      6.43 o 
  -3 -12   6      119.65       89.43     10.77 o 
  -2 -12   6     1022.07      955.05     21.76 o 
  -1 -12   6       40.63       35.38      5.32 o 
   0 -12   6     1014.50      964.50     21.33 o 
   1 -12   6     1499.75     1680.96     43.19 o 
   2 -12   6     1425.52     1091.48     62.21 o 
   3 -12   6      319.65      314.57     15.47 o 
   4 -12   6       59.92       47.93      8.24 o 
   5 -12   6     1008.45      966.31     29.80 o 
   6 -12   6      211.51      203.84     15.69 o 
   7 -12   6     1056.86     1016.57     33.11 o 
   8 -12   6      907.38      881.69     49.52 o 
   9 -12   6      619.48      624.07     43.15 o 
  10 -12   6     1176.37     1152.02     50.78 o 
  11 -12   6      585.13      649.64     65.28 o 
 -10 -11   6        2.29       -8.33     13.08 o 
  -9 -11   6       25.15       33.49     14.18 o 
  -8 -11   6       19.10       30.30     10.87 o 
  -7 -11   6      477.51      482.16     22.81 o 
  -6 -11   6     1671.33     1659.32     43.08 o 
  -5 -11   6     1598.41     1561.59     39.91 o 
  -4 -11   6     1527.94     1450.71     36.72 o 
  -3 -11   6        4.51       -1.17      4.85 o 
  -2 -11   6      162.60      184.07      9.08 o 
  -1 -11   6     2807.07     2613.98     43.28 o 
   0 -11   6     2383.05     2252.36     38.10 o 
   1 -11   6       51.26       50.16      4.75 o 
   2 -11   6     1175.40     1072.79     41.58 o 
   3 -11   6     1805.03     1608.17     53.01 o 
   4 -11   6     1188.24     1192.02     31.83 o 
   5 -11   6      152.48      142.80     12.04 o 
   6 -11   6     3891.73     3730.25     73.95 o 
   7 -11   6     3320.87     3023.86    150.66 o 
   8 -11   6      397.23      399.44     36.93 o 
   9 -11   6      896.79      960.89     77.66 o 
  10 -11   6      140.00      150.70     23.26 o 
  11 -11   6     2169.92     2366.80     79.33 o 
 -10 -10   6       36.03       25.57     15.67 o 
  -9 -10   6      350.16      349.94     28.65 o 
  -8 -10   6      463.62      416.94     22.49 o 
  -7 -10   6      982.71     1097.31     79.92 o 
  -6 -10   6     1468.96     1352.02     37.34 o 
  -5 -10   6     5766.31     5474.84    201.03 o 
  -4 -10   6        0.77        4.89      5.18 o 
  -3 -10   6     1400.39     1700.62     38.54 o 
  -2 -10   6       40.90       94.90      6.60 o 
  -1 -10   6     1965.31     2134.26     36.13 o 
   0 -10   6      455.90      547.39     14.05 o 
   1 -10   6     3674.71     4135.05     61.25 o 
   2 -10   6     6225.72     7196.08    119.45 o 
   3 -10   6        5.51       12.20      5.47 o 
   4 -10   6     8846.20     9350.58    152.88 o 
   5 -10   6      306.35      244.04     13.68 o 
   6 -10   6       14.16       23.75      7.40 o 
   7 -10   6     3561.45     3537.64     93.12 o 
   8 -10   6      887.04      909.70     48.76 o 
   9 -10   6        1.65       12.89     12.35 o 
  10 -10   6     1175.20     1187.11     50.63 o 
  11 -10   6      215.85      207.82     26.57 o 
 -11  -9   6       15.45        5.06     14.83 o 
 -10  -9   6        2.90       23.76     15.05 o 
  -9  -9   6       18.57        6.17     12.15 o 
  -8  -9   6       72.43       86.59     13.17 o 
  -7  -9   6      902.36      828.18     38.81 o 
  -6  -9   6     3775.00     3648.31     72.64 o 
  -5  -9   6     1754.51     1613.74     39.36 o 
  -4  -9   6     1940.09     1989.12     43.75 o 
  -3  -9   6      750.29      884.61     17.99 o 
  -2  -9   6     1261.02     1478.92     33.02 o 
  -1  -9   6     1973.78     1838.22     31.47 o 
   0  -9   6      213.71      228.54      8.37 o 
   1  -9   6      542.47      609.20     13.76 o 
   2  -9   6     3293.54     3756.92     67.62 o 
   3  -9   6    14984.49    15774.58    243.98 o 
   4  -9   6       24.74        8.11      4.96 o 
   5  -9   6      683.86      472.56     27.58 o 
   6  -9   6     4015.29     3918.76     74.97 o 
   7  -9   6     1392.12     1340.66     52.10 o 
   8  -9   6        3.67       -0.92      9.87 o 
   9  -9   6      746.11      757.58     38.08 o 
  10  -9   6      127.89      136.16     21.16 o 
  11  -9   6      532.59      542.81     35.76 o 
 -11  -8   6     2008.73     2088.44    146.47 o 
 -10  -8   6      113.10      130.38     21.79 o 
  -9  -8   6      750.25      785.86     34.24 o 
  -8  -8   6      171.28      141.88     15.02 o 
  -7  -8   6     1257.11     1266.12     36.22 o 
  -6  -8   6     3157.54     3128.28     77.68 o 
  -5  -8   6     5082.58     5420.43     96.36 o 
  -4  -8   6     4239.63     4538.63     81.42 o 
  -3  -8   6      111.42      155.33      9.79 o 
  -2  -8   6       18.07       21.36      3.33 o 
  -1  -8   6     2150.70     2296.02     36.72 o 
   0  -8   6     7081.88     7629.02    104.34 o 
   1  -8   6     2409.22     2534.14     35.51 o 
   2  -8   6       13.06       42.98      4.95 o 
   3  -8   6      825.83      854.80     17.52 o 
   4  -8   6     8012.95     7719.30    107.75 o 
   5  -8   6      819.19      766.59     24.65 o 
   6  -8   6     3278.64     3186.62    100.91 o 
   7  -8   6     1341.93     1226.93     35.58 o 
   8  -8   6     1375.82     1300.03     47.54 o 
   9  -8   6      156.54      175.65     21.41 o 
  10  -8   6     2347.65     2362.39     74.33 o 
  11  -8   6        1.28       15.59     13.31 o 
 -11  -7   6        2.73       -5.75     12.98 o 
 -10  -7   6       89.11       90.38     18.09 o 
  -9  -7   6        0.36       -2.02      9.11 o 
  -8  -7   6      167.11      182.51     16.20 o 
  -7  -7   6      154.77      137.93     13.21 o 
  -6  -7   6     2038.61     1815.10     49.98 o 
  -5  -7   6     1176.18     1023.00     28.49 o 
  -4  -7   6     7296.74     7889.28    129.91 o 
  -3  -7   6     1480.81     1608.84     40.84 o 
  -2  -7   6      642.30      613.23     13.80 o 
  -1  -7   6      258.65      208.91      7.50 o 
   0  -7   6       11.58        5.64      2.97 o 
   1  -7   6     6855.48     7223.94     98.82 o 
   2  -7   6      275.56      297.06      8.74 o 
   3  -7   6     2274.95     2306.37     37.18 o 
   4  -7   6     2239.88     2236.79     37.28 o 
   5  -7   6     5104.75     5253.13     77.65 o 
   6  -7   6      803.84      814.15     25.41 o 
   7  -7   6     1929.04     1880.35     43.79 o 
   8  -7   6       87.30       77.36     14.78 o 
   9  -7   6     3897.54     3924.17    111.58 o 
  10  -7   6      200.62      222.18     25.14 o 
  11  -7   6     1010.15      988.99     46.90 o 
  12  -7   6      354.91      373.96     61.94 o 
 -11  -6   6      794.24      847.68     44.04 o 
 -10  -6   6      880.61      883.42     42.74 o 
  -9  -6   6     1054.31     1095.27     49.52 o 
  -8  -6   6      332.02      295.71     18.18 o 
  -7  -6   6     2565.97     2410.90     53.58 o 
  -6  -6   6      251.81      198.56     13.04 o 
  -5  -6   6    15030.69    15149.13    237.15 o 
  -4  -6   6     3621.34     3452.42     87.11 o 
  -3  -6   6        0.67        2.22      3.69 o 
  -2  -6   6       39.79       46.18      4.26 o 
  -1  -6   6        9.29       10.04      2.67 o 
   0  -6   6       24.77       24.17      3.47 o 
   1  -6   6      600.37      660.16     13.89 o 
   2  -6   6     2305.58     2514.62     38.80 o 
   3  -6   6      611.52      450.59     11.89 o 
   4  -6   6      358.56      171.69      7.89 o 
   5  -6   6     4814.68     4943.90     73.35 o 
   6  -6   6      787.42      722.22     18.66 o 
   7  -6   6     1202.64     1141.94     31.85 o 
   8  -6   6     2090.36     1950.86     47.16 o 
   9  -6   6     1901.20     2002.78     63.18 o 
  10  -6   6     1628.43     1654.36     58.88 o 
  11  -6   6      583.56      547.65     35.50 o 
  12  -6   6      671.89      524.06     99.33 o 
 -12  -5   6     1149.22     1230.00     86.49 o 
 -11  -5   6      459.01      481.94     33.85 o 
 -10  -5   6     1567.62     1698.22     60.47 o 
  -9  -5   6     1391.61     1500.60     42.19 o 
  -8  -5   6      759.40      769.82     27.45 o 
  -7  -5   6     2440.77     2352.84    234.73 o 
  -6  -5   6    10824.96    10650.36    173.07 o 
  -5  -5   6    11416.41    11973.91    161.44 o 
  -4  -5   6      939.36      878.98     23.37 o 
  -3  -5   6      406.98      459.87     18.93 o 
  -2  -5   6     1154.41     1129.56     21.97 o 
  -1  -5   6       52.62       43.34      3.94 o 
   0  -5   6        5.52        2.47      2.98 o 
   1  -5   6     5516.68     5799.32     79.67 o 
   2  -5   6     1328.76     1285.45     22.58 o 
   3  -5   6     2090.98     1874.42     31.03 o 
   4  -5   6     1523.30     1371.01     28.80 o 
   5  -5   6     5425.74     5113.06     75.19 o 
   6  -5   6      589.00      667.58     17.59 o 
   7  -5   6        4.15       12.22      7.02 o 
   8  -5   6     1712.58     1717.92     43.34 o 
   9  -5   6      405.95      440.17     22.06 o 
  10  -5   6       28.18       33.61     13.75 o 
  11  -5   6     1548.47     1532.37     73.51 o 
  12  -5   6      559.54      592.73     57.48 o 
 -12  -4   6      149.25      151.32     26.09 o 
 -11  -4   6     2540.76     2693.30     83.01 o 
 -10  -4   6       36.29       50.76     20.13 o 
  -9  -4   6      769.04      758.44     34.27 o 
  -8  -4   6     2833.37     2768.68     60.03 o 
  -7  -4   6     6450.63     6357.86    111.69 o 
  -6  -4   6      445.66      387.54     16.55 o 
  -5  -4   6     4408.35     4253.59     69.98 o 
  -4  -4   6     6930.86     7155.09     98.82 o 
  -3  -4   6      253.70      220.29     10.14 o 
  -2  -4   6     1084.60     1021.87     18.60 o 
  -1  -4   6    39930.95    42901.13    546.79 o 
   0  -4   6      303.84      352.51     12.50 o 
   1  -4   6       86.36       83.00      6.10 o 
   2  -4   6     5303.82     5410.69     75.09 o 
   3  -4   6      168.21      166.30     17.79 o 
   4  -4   6    15760.28    15903.65    209.75 o 
   5  -4   6       65.57       56.84      5.82 o 
   6  -4   6     4905.55     5044.29    162.41 o 
   7  -4   6     3180.68     3183.27     64.40 o 
   8  -4   6       80.60       55.75     17.25 o 
   9  -4   6     1615.05     1533.46     42.47 o 
  10  -4   6     1191.82     1144.89     37.65 o 
  11  -4   6        1.56        9.80     13.66 o 
  12  -4   6      154.60      170.07     38.89 o 
 -12  -3   6     1557.38     1485.01    111.51 o 
 -11  -3   6      468.95      541.64     34.36 o 
 -10  -3   6      798.29      868.92     31.96 o 
  -9  -3   6       83.96       70.23     11.90 o 
  -8  -3   6     1531.35     1517.30     49.54 o 
  -7  -3   6     2114.18     1981.93     64.32 o 
  -6  -3   6     8355.49     8381.45    117.66 o 
  -5  -3   6    22754.71    23943.63    312.29 o 
  -4  -3   6      682.78      719.29     25.80 o 
  -3  -3   6     1868.18     2015.54     32.41 o 
  -2  -3   6     4070.19     4168.44     59.20 o 
  -1  -3   6    47798.02    50764.64    645.33 o 
   0  -3   6     3521.99     3763.79     53.30 o 
   1  -3   6     4039.50     4236.72     59.32 o 
   2  -3   6     3060.88     3103.84     54.94 o 
   3  -3   6     6533.66     6465.55     89.05 o 
   4  -3   6       42.56       55.15      4.91 o 
   5  -3   6    31403.72    32217.21    416.84 o 
   6  -3   6      225.05      239.38     13.61 o 
   7  -3   6      387.92      367.01     24.82 o 
   8  -3   6      375.78      361.00     19.05 o 
   9  -3   6      185.72      202.39     17.15 o 
  10  -3   6        8.58        1.83      9.89 o 
  11  -3   6      712.72      744.81     47.98 o 
  12  -3   6      290.01      348.43     47.88 o 
 -12  -2   6        6.79       13.83     22.29 o 
 -11  -2   6     1095.55     1098.53     80.69 o 
 -10  -2   6       90.08       68.45     13.33 o 
  -9  -2   6        1.44       -1.07      7.83 o 
  -8  -2   6      679.64      657.95     32.29 o 
  -7  -2   6      354.52      364.04     16.96 o 
  -6  -2   6     6831.09     6742.48     97.10 o 
  -5  -2   6     5564.72     5840.93     83.81 o 
  -4  -2   6     6457.78     6925.55     96.32 o 
  -3  -2   6       29.64       41.47      4.30 o 
  -2  -2   6     4084.74     4332.36     60.88 o 
  -1  -2   6     2067.01     2083.30     31.60 o 
   0  -2   6     8368.02     8911.34    118.05 o 
   1  -2   6      912.90      886.45     16.34 o 
   2  -2   6      131.19      129.60      7.19 o 
   3  -2   6      649.92      668.22     13.66 o 
   4  -2   6    17836.35    18206.30    278.27 o 
   5  -2   6       27.90       40.11      4.33 o 
   6  -2   6     9180.45     9437.41    155.02 o 
   7  -2   6       60.14       51.35      9.12 o 
   8  -2   6     2319.28     2247.21     52.34 o 
   9  -2   6       12.54        2.06      8.65 o 
  10  -2   6      153.08      179.49     17.90 o 
  11  -2   6      550.82      492.46     33.80 o 
  12  -2   6      259.08      247.82     29.72 o 
 -12  -1   6      723.77      729.68     59.94 o 
 -11  -1   6     2074.68     1858.61    100.52 o 
 -10  -1   6      318.14      313.70     24.22 o 
  -9  -1   6        3.72        1.66      8.36 o 
  -8  -1   6     2277.50     2143.21     49.11 o 
  -7  -1   6     3737.57     3763.03     82.71 o 
  -6  -1   6      871.73      910.97     24.40 o 
  -5  -1   6     6707.56     6369.78     90.82 o 
  -4  -1   6     8137.33     8777.66    120.13 o 
  -3  -1   6      307.26      373.16     10.32 o 
  -2  -1   6       58.98       91.66      4.80 o 
  -1  -1   6    35403.52    37346.74    476.37 o 
   0  -1   6     7787.98     8388.49    111.44 o 
   1  -1   6     1622.01     1678.22     26.66 o 
   2  -1   6     1030.85      983.38     17.60 o 
   3  -1   6      432.75      544.33     16.53 o 
   4  -1   6      903.68      997.66     25.55 o 
   5  -1   6     6010.77     5714.77     98.42 o 
   6  -1   6      744.62      597.19     21.19 o 
   7  -1   6     1015.44      967.24     29.41 o 
   8  -1   6       42.08       45.68      9.76 o 
   9  -1   6        9.07       34.41     10.21 o 
  10  -1   6      218.39      185.86     18.06 o 
  11  -1   6     1356.20     1494.66     58.95 o 
 -12   0   6      840.80      780.94     59.94 o 
 -11   0   6      234.31      250.42     25.75 o 
 -10   0   6      311.56      328.91     20.68 o 
  -9   0   6      707.31      682.64     27.08 o 
  -8   0   6     1135.26     1086.33     31.79 o 
  -7   0   6      308.78      287.04     12.25 o 
  -6   0   6     2371.50     1991.85     36.27 o 
  -5   0   6     3196.08     3253.63     51.45 o 
  -4   0   6     1211.09     1040.26     24.18 o 
  -3   0   6     1017.02     1133.66     23.25 o 
  -2   0   6    25648.43    27414.96    352.16 o 
  -1   0   6      160.92      178.45      5.86 o 
   0   0   6      590.80      619.83     12.60 o 
   1   0   6      158.75      159.48      5.87 o 
   2   0   6       77.68       74.78      4.83 o 
   3   0   6      150.05      116.22      7.98 o 
   4   0   6    11320.78    11746.15    185.03 o 
   5   0   6     2734.69     2826.36     62.51 o 
   6   0   6     5952.54     5581.43    193.38 o 
   7   0   6       14.64       12.45      6.88 o 
   8   0   6        7.27       14.11      8.01 o 
   9   0   6      106.99       76.35     12.79 o 
  10   0   6      937.39      910.76     85.19 o 
  11   0   6      205.49      226.17     27.31 o 
 -12   1   6       30.23       21.98     23.21 o 
 -11   1   6     2121.43     2090.88     67.80 o 
 -10   1   6     1693.71     1676.19     69.59 o 
  -9   1   6        3.15        5.65      8.20 o 
  -8   1   6      315.62      328.89     14.48 o 
  -7   1   6     1893.37     1830.69     35.81 o 
  -6   1   6      772.21      717.79     18.85 o 
  -5   1   6     1805.22     1402.34     27.40 o 
  -4   1   6      205.67      265.08     12.70 o 
  -3   1   6     2866.01     3287.67     48.77 o 
  -2   1   6        1.35       -2.98      3.20 o 
  -1   1   6        6.84        5.81      3.25 o 
   0   1   6      671.84      651.96     18.10 o 
   1   1   6      327.93      361.25      9.39 o 
   2   1   6       27.44       54.07      3.83 o 
   3   1   6       93.61       69.65     10.15 o 
   4   1   6     4466.82     4635.10     81.45 o 
   5   1   6     2789.22     2648.51     53.78 o 
   6   1   6     1023.15      916.17     29.36 o 
   7   1   6      525.14      502.69     21.30 o 
   8   1   6      121.41      126.37     14.21 o 
   9   1   6        2.05        2.80      8.82 o 
  10   1   6      345.76      353.30     28.61 o 
  11   1   6      612.81      689.34     40.49 o 
 -12   2   6      557.81      454.25     46.26 o 
 -11   2   6       81.74       62.91     19.60 o 
 -10   2   6     1597.27     1589.99     55.05 o 
  -9   2   6      626.39      655.47     32.23 o 
  -8   2   6     3166.31     3115.01     54.72 o 
  -7   2   6      184.08      192.23     10.84 o 
  -6   2   6     3517.32     3641.00     58.42 o 
  -5   2   6     2633.84     3083.38     50.05 o 
  -4   2   6     1117.64     1201.44     23.45 o 
  -3   2   6       18.03        6.87      3.03 o 
  -2   2   6       52.52       46.57      5.76 o 
  -1   2   6     3446.96     3449.00     59.52 o 
   0   2   6      722.47      743.58     15.00 o 
   1   2   6      169.28      154.02      7.91 o 
   2   2   6        5.18       10.68      5.22 o 
   3   2   6      135.81      184.89      6.69 o 
   4   2   6     7844.06     7642.04    133.67 o 
   5   2   6     2637.95     2415.55     50.55 o 
   6   2   6     4620.27     4580.98     92.26 o 
   7   2   6       57.19       47.91      9.22 o 
   8   2   6       80.25      112.50     16.59 o 
   9   2   6     1123.92      978.30     35.43 o 
  10   2   6       58.01       50.14     17.44 o 
  11   2   6      243.44      262.97     30.67 o 
 -12   3   6      479.31      581.28     51.41 o 
 -11   3   6     1871.05     1985.32     66.13 o 
 -10   3   6     1035.54     1136.38     45.62 o 
  -9   3   6      580.93      536.63     23.83 o 
  -8   3   6       42.24       43.70      8.95 o 
  -7   3   6     2515.27     2358.33     43.17 o 
  -6   3   6      375.63      445.91     25.31 o 
  -5   3   6     1481.97     1526.82     29.62 o 
  -4   3   6      221.61      280.86      9.60 o 
  -3   3   6      930.00     1024.42     34.78 o 
  -2   3   6        0.61        1.78      3.44 o 
  -1   3   6      775.53      551.56     15.21 o 
   0   3   6     1850.65     2142.25     34.08 o 
   1   3   6     1438.27     1523.70     26.50 o 
   2   3   6      161.06      160.06     12.04 o 
   3   3   6     5701.26     6142.24     86.81 o 
   4   3   6     2305.74     2033.16     43.41 o 
   5   3   6     6377.42     6135.66    106.73 o 
   6   3   6      604.51      529.27     21.18 o 
   7   3   6     1403.36     1329.50     47.87 o 
   8   3   6        4.78       -4.04      8.02 o 
   9   3   6      329.02      308.50     97.56 o 
  10   3   6       22.29       29.13     16.48 o 
  11   3   6      142.30      181.59     26.76 o 
 -11   4   6        3.21       -2.40     14.07 o 
 -10   4   6      141.78      178.37     21.90 o 
  -9   4   6      783.70      765.81     28.38 o 
  -8   4   6     2479.11     2263.75     52.06 o 
  -7   4   6       16.64        3.38      7.19 o 
  -6   4   6     1371.63     1290.51     28.41 o 
  -5   4   6      920.96      823.58     23.52 o 
  -4   4   6      507.81      564.27     28.95 o 
  -3   4   6     6865.57     7632.03    124.43 o 
  -2   4   6     1431.30     1378.35     65.39 o 
  -1   4   6      434.86      531.40     12.48 o 
   0   4   6     1985.81     2526.26     39.81 o 
   1   4   6       46.77       84.60      5.77 o 
   2   4   6      697.69      752.42     16.92 o 
   3   4   6     5205.09     5343.91     77.52 o 
   4   4   6     1425.60     1309.33     32.64 o 
   5   4   6     4507.35     4206.82     78.80 o 
   6   4   6     5554.95     5364.73     98.00 o 
   7   4   6       14.72       25.73      8.55 o 
   8   4   6      546.38      476.36     23.25 o 
   9   4   6      215.20      168.76     33.89 o 
  10   4   6       20.94       26.42     16.83 o 
  11   4   6      419.57      493.21     37.09 o 
 -12   5   6       21.53       47.19     27.59 o 
 -11   5   6     1686.24     1786.89     89.84 o 
 -10   5   6     1608.30     1585.18     86.86 o 
  -9   5   6      864.20      879.51     54.45 o 
  -8   5   6      355.91      309.29     20.14 o 
  -7   5   6     2199.37     2158.49     68.06 o 
  -6   5   6      459.82      438.79     20.64 o 
  -5   5   6        5.02       17.62      8.02 o 
  -4   5   6     1645.19     1952.57     34.15 o 
  -3   5   6        2.13        5.24      5.49 o 
  -2   5   6     1873.50     1986.49     32.89 o 
  -1   5   6     2877.98     2708.58     42.55 o 
   0   5   6      220.48      215.77      8.59 o 
   1   5   6      918.73      948.26     18.12 o 
   2   5   6     1036.88     1080.72     22.25 o 
   3   5   6      623.53      644.16     16.33 o 
   4   5   6     2938.58     2944.24     58.70 o 
   5   5   6     4606.81     4430.53     82.83 o 
   6   5   6      575.07      555.94     31.18 o 
   7   5   6      299.90      279.27     21.97 o 
   8   5   6      173.53      172.56     22.27 o 
   9   5   6       19.55       36.81     15.63 o 
  10   5   6       88.63       64.91     18.80 o 
 -11   6   6        3.37        3.23     20.52 o 
 -10   6   6      840.55      852.07     47.99 o 
  -9   6   6      642.01      719.87     28.43 o 
  -8   6   6      594.59      639.17     25.71 o 
  -7   6   6       45.98       37.63      9.31 o 
  -6   6   6      475.69      407.21     26.68 o 
  -5   6   6      217.95      237.20     16.33 o 
  -4   6   6     2435.24     2709.49     54.90 o 
  -3   6   6     1445.15     1425.22     40.80 o 
  -2   6   6     4547.31     4753.15     69.74 o 
  -1   6   6     1635.05     1513.13     27.62 o 
   0   6   6    20096.41    20912.79    274.09 o 
   1   6   6     4536.23     5030.52     74.09 o 
   2   6   6     2197.40     2243.32     38.68 o 
   3   6   6     1725.18     1597.09     35.84 o 
   4   6   6     2370.20     2390.83     53.82 o 
   5   6   6      657.35      606.85     23.37 o 
   6   6   6     2062.43     1849.72     79.00 o 
   7   6   6        3.65       -7.13      7.13 o 
   8   6   6      106.27      107.34     19.18 o 
   9   6   6       96.92       88.57     20.21 o 
  10   6   6      382.98      475.90     36.35 o 
 -11   7   6     1155.31     1201.84     74.39 o 
 -10   7   6     2205.33     2045.33     67.87 o 
  -9   7   6      601.39      606.56     34.14 o 
  -8   7   6     1301.19     1202.72     36.07 o 
  -7   7   6     2770.22     2851.43     65.78 o 
  -6   7   6      444.46      428.06     20.76 o 
  -5   7   6      350.58      359.46     17.80 o 
  -4   7   6      468.29      533.31     29.73 o 
  -3   7   6     1179.31     1236.44     46.54 o 
  -2   7   6     1601.52     1487.76     31.17 o 
  -1   7   6     6978.07     6909.36     98.14 o 
   0   7   6     2479.86     2607.17     43.41 o 
   1   7   6     6619.06     6510.34     93.96 o 
   2   7   6      448.58      405.44     13.45 o 
   3   7   6     1654.37     1632.48     31.98 o 
   4   7   6    11399.13    11219.86    182.64 o 
   5   7   6      432.84      441.92     19.93 o 
   6   7   6     1732.16     1618.78     42.58 o 
   7   7   6        8.45       15.56     12.93 o 
   8   7   6       76.56       99.12     19.59 o 
   9   7   6      342.41      326.13     31.17 o 
  10   7   6      123.25      111.49     22.57 o 
 -11   8   6        0.62       -6.11     14.87 o 
 -10   8   6     1512.11     1476.74     56.81 o 
  -9   8   6     2151.62     2268.00     70.91 o 
  -8   8   6      866.21      875.32     51.26 o 
  -7   8   6      707.20      672.62     26.79 o 
  -6   8   6        0.48       -3.43      7.79 o 
  -5   8   6      132.56      100.37     11.86 o 
  -4   8   6      358.33      322.00     16.24 o 
  -3   8   6     7636.32     8028.13    134.59 o 
  -2   8   6      108.96      132.28     17.54 o 
  -1   8   6      309.27      320.44     13.33 o 
   0   8   6     9588.41     9908.76    137.54 o 
   1   8   6      191.09      236.43     10.76 o 
   2   8   6     1292.23     1319.59     30.35 o 
   3   8   6     4538.65     4598.22     71.79 o 
   4   8   6      540.11      510.11     21.13 o 
   5   8   6      745.65      697.57     31.10 o 
   6   8   6     1265.37     1226.30     57.43 o 
   7   8   6       90.25       80.07     17.75 o 
   8   8   6       53.46       58.17     17.39 o 
   9   8   6       84.38       57.20     19.43 o 
 -11   9   6      846.72      918.09    205.80 o 
 -10   9   6       69.75       89.10     19.73 o 
  -9   9   6        4.15       22.90     14.97 o 
  -8   9   6      487.27      510.21     41.81 o 
  -7   9   6       26.31       32.24     13.22 o 
  -6   9   6     3506.86     3584.04     75.07 o 
  -5   9   6      276.47      262.22     16.49 o 
  -4   9   6      107.49      115.66     14.07 o 
  -3   9   6       45.84       72.95      9.76 o 
  -2   9   6     2453.72     2261.56     48.95 o 
  -1   9   6     1676.71     1496.97     29.97 o 
   0   9   6     1100.68     1079.88     27.16 o 
   1   9   6     3159.91     2970.15     50.63 o 
   2   9   6      823.78      807.47     22.17 o 
   3   9   6     4955.02     4875.50    161.94 o 
   4   9   6     5054.91     5060.97     94.27 o 
   5   9   6      210.28      236.93     16.34 o 
   6   9   6      540.47      527.18     24.14 o 
   7   9   6     1037.33      984.05     47.76 o 
   8   9   6      886.81      870.67     44.44 o 
   9   9   6       27.38       45.15     18.75 o 
 -10  10   6      321.84      378.32     31.53 o 
  -9  10   6      293.04      281.16     42.27 o 
  -8  10   6       24.20       17.75     13.94 o 
  -7  10   6      721.37      740.49     38.69 o 
  -6  10   6       56.34       59.00     14.02 o 
  -5  10   6     5465.14     5697.59    104.89 o 
  -4  10   6     2904.62     2991.88     76.31 o 
  -3  10   6     2471.19     2489.65     54.38 o 
  -2  10   6     1176.34     1159.05     32.06 o 
  -1  10   6     4474.95     4320.57     80.98 o 
   0  10   6     5385.67     5340.79     81.76 o 
   1  10   6     1148.14     1099.07     25.93 o 
   2  10   6      423.47      409.51     15.43 o 
   3  10   6     5647.71     5506.38    100.40 o 
   4  10   6       27.77       12.79      9.72 o 
   5  10   6        5.50        1.37      8.97 o 
   6  10   6       31.54       14.10     13.09 o 
   7  10   6      472.44      510.92     37.12 o 
   8  10   6      275.43      355.02     39.69 o 
 -10  11   6       99.38      123.79     23.09 o 
  -9  11   6      759.73      760.90     41.96 o 
  -8  11   6      104.44      100.34     19.02 o 
  -7  11   6      183.08      179.68     22.81 o 
  -6  11   6     2135.23     2200.41     68.96 o 
  -5  11   6     1227.62     1280.20     48.36 o 
  -4  11   6      864.37      997.39     63.67 o 
  -3  11   6       25.77       51.37      9.81 o 
  -2  11   6     5087.75     4944.06     94.88 o 
  -1  11   6       13.12        6.51      6.76 o 
   0  11   6     1809.20     1658.77     53.85 o 
   1  11   6     3522.05     3520.03     59.80 o 
   2  11   6      230.53      231.44     12.75 o 
   3  11   6       58.75       62.60     10.42 o 
   4  11   6        4.04       -7.47      7.47 o 
   5  11   6     1363.94     1363.67     40.24 o 
   6  11   6      138.27      166.16     36.27 o 
   7  11   6      399.28      452.92     32.21 o 
   8  11   6       37.79       24.58     17.94 o 
 -10  12   6      826.93      874.49     47.52 o 
  -9  12   6      363.37      413.08     32.51 o 
  -8  12   6      955.52     1022.33     48.09 o 
  -7  12   6       28.32       39.68     15.90 o 
  -6  12   6      380.05      368.76     28.50 o 
  -5  12   6     1565.26     1534.38     55.13 o 
  -4  12   6       30.14       27.56     12.48 o 
  -3  12   6       71.05       79.02     15.00 o 
  -2  12   6      477.02      544.75     19.59 o 
  -1  12   6      532.29      496.82     21.31 o 
   0  12   6     2066.97     2060.16     53.74 o 
   1  12   6      525.88      538.27     22.13 o 
   2  12   6      416.41      379.75     16.24 o 
   3  12   6     1046.26      999.29     32.29 o 
   4  12   6      235.72      247.52     28.71 o 
   5  12   6        7.20        8.13     19.67 o 
   6  12   6      363.95      341.49     30.43 o 
   7  12   6       89.87      131.49     22.42 o 
  -9  13   6     1832.35     1826.66     80.35 o 
  -8  13   6      347.73      364.05     31.51 o 
  -7  13   6      105.14      101.68     20.73 o 
  -6  13   6     1008.25      967.03     45.07 o 
  -5  13   6      603.46      646.61     36.60 o 
  -4  13   6        9.62        2.45     16.41 o 
  -3  13   6      153.81      101.00     16.92 o 
  -2  13   6      653.05      691.25     64.28 o 
  -1  13   6      371.10      344.17     18.93 o 
   0  13   6      424.68      475.66     38.12 o 
   1  13   6     3312.75     3157.51     73.52 o 
   2  13   6      639.21      635.45     31.49 o 
   3  13   6        3.27        0.33      8.20 o 
   4  13   6      166.05      171.20     16.74 o 
   5  13   6      456.51      480.33     44.11 o 
   6  13   6      158.32      151.08     22.60 o 
   7  13   6      841.42      867.40     45.67 o 
  -9  14   6       45.83       29.56     18.27 o 
  -8  14   6       93.85      110.08     21.83 o 
  -7  14   6       32.40       39.58     16.89 o 
  -6  14   6       45.20       43.53     15.87 o 
  -5  14   6       45.10        9.26     13.48 o 
  -4  14   6       15.95       28.21     13.32 o 
  -3  14   6       85.19      107.04     23.44 o 
  -2  14   6       13.82       13.85     12.42 o 
  -1  14   6      244.26      271.68     22.32 o 
   0  14   6     1567.10     1580.05     42.82 o 
   1  14   6      469.16      522.87     23.65 o 
   2  14   6      331.45      368.47     27.82 o 
   3  14   6     1373.48     1352.29     49.72 o 
   4  14   6      109.23      100.98     26.28 o 
   5  14   6       90.93       91.66     19.11 o 
   6  14   6        1.29      -12.37     14.22 o 
  -8  15   6      315.41      365.57     33.45 o 
  -7  15   6        1.29        2.71     14.81 o 
  -6  15   6        0.32       11.33     14.12 o 
  -5  15   6        6.32       20.53     33.58 o 
  -4  15   6        0.90       12.11     13.58 o 
  -3  15   6      157.58      166.16     22.62 o 
  -2  15   6       36.52       32.30     14.79 o 
  -1  15   6        8.87       20.99     13.28 o 
   0  15   6     1651.01     1670.73     56.83 o 
   1  15   6      282.01      299.26     19.30 o 
   2  15   6      241.65      252.84     22.55 o 
   3  15   6       72.22       54.79     14.24 o 
   4  15   6        7.20       39.04     21.21 o 
   5  15   6      765.70      836.27     60.86 o 
  -7  16   6        6.23       -1.78     15.82 o 
  -6  16   6      231.45      282.04     32.28 o 
  -5  16   6       39.59       32.24     16.98 o 
  -4  16   6      634.31      582.29     80.69 o 
  -3  16   6      702.96      674.72     37.89 o 
  -2  16   6      132.07      129.53     21.43 o 
  -1  16   6     3216.33     3272.13     91.45 o 
   0  16   6      356.34      393.94     51.37 o 
   1  16   6      137.80      163.53     29.05 o 
   2  16   6      860.10      771.64     53.79 o 
   3  16   6      489.18      513.58     45.88 o 
   4  16   6      845.66      972.75     64.48 o 
  -6  17   6      401.89      394.55     56.91 o 
  -5  17   6     1259.19     1348.40     58.87 o 
  -4  17   6      571.76      641.58     65.90 o 
  -3  17   6       23.95       47.60     21.40 o 
  -2  17   6      354.81      397.78     31.52 o 
  -1  17   6       64.43       79.15     19.56 o 
   0  17   6     3925.82     3780.58    189.89 o 
   1  17   6      832.00      857.97     42.16 o 
   2  17   6       34.67       32.81     17.83 o 
  -5  18   6      417.50      410.96     34.85 o 
  -4  18   6      176.51      150.22     25.88 o 
  -3  18   6        0.00        8.96     15.71 o 
  -2  18   6        2.46       -7.50     14.71 o 
  -1  18   6     2455.71     2322.64     76.75 o 
   0  18   6      126.62      161.17     23.61 o 
   1  18   6      427.94      591.74     52.87 o 
  -1 -23   7      153.88      148.77     24.78 o 
   0 -23   7      450.06      388.59     31.35 o 
   1 -23   7      206.09      257.68     28.96 o 
   2 -23   7      314.37      278.75     28.10 o 
   3 -23   7      186.45      163.67     24.29 o 
   4 -23   7       10.99        1.51     12.67 o 
  -3 -22   7      376.71      513.06     48.65 o 
  -2 -22   7       56.53       45.57     33.16 o 
  -1 -22   7       28.31       32.39     16.67 o 
   0 -22   7       12.58       25.42     24.28 o 
   1 -22   7        1.30       -7.86     13.04 o 
   2 -22   7      281.39      289.40     23.59 o 
   3 -22   7      553.63      570.96     29.98 o 
   4 -22   7        2.18        0.61     14.09 o 
   5 -22   7       66.80       68.35     15.64 o 
  -4 -21   7      795.68      814.51     43.70 o 
  -3 -21   7        7.65       17.71     13.61 o 
  -2 -21   7      696.99      637.77     38.08 o 
  -1 -21   7        1.06       -2.68     12.95 o 
   0 -21   7     1125.78     1220.49    105.71 o 
   1 -21   7      280.25      327.13     61.90 o 
   2 -21   7       30.67       30.38     12.73 o 
   3 -21   7      252.20      240.86     21.74 o 
   4 -21   7      200.14      187.61     20.65 o 
   5 -21   7       14.81        9.92     15.52 o 
   6 -21   7     1206.41     1093.20     50.06 o 
  -5 -20   7       11.45       29.11     20.29 o 
  -4 -20   7       32.80       27.59     15.64 o 
  -3 -20   7      366.65      392.24     30.37 o 
  -2 -20   7       31.64       48.00     16.06 o 
  -1 -20   7      586.04      596.79     71.82 o 
   0 -20   7      132.28      116.91     20.65 o 
   1 -20   7        4.41       -9.56     11.34 o 
   2 -20   7     1399.56     1357.00     42.95 o 
   3 -20   7       53.26       89.26     14.52 o 
   4 -20   7      630.71      637.46     29.41 o 
   5 -20   7     1190.49     1099.94     40.31 o 
   6 -20   7      221.70      203.82     21.09 o 
   7 -20   7      928.72      896.23     72.48 o 
  -6 -19   7      274.63      305.30     30.34 o 
  -5 -19   7      223.50      238.56     26.69 o 
  -4 -19   7      590.73      600.87     60.13 o 
  -3 -19   7      819.64      838.01     41.76 o 
  -2 -19   7      693.60      687.08     36.99 o 
  -1 -19   7      206.00      208.95     24.45 o 
   0 -19   7      408.55      394.89     27.69 o 
   1 -19   7      381.07      411.78     33.12 o 
   2 -19   7       10.32        2.90     10.03 o 
   3 -19   7      131.66      138.28     17.82 o 
   4 -19   7       35.37       32.92     12.36 o 
   5 -19   7       24.16       41.76     12.84 o 
   6 -19   7     2628.66     2575.49     65.22 o 
   7 -19   7      831.14      768.80     33.84 o 
   8 -19   7      200.13      201.14     35.55 o 
  -7 -18   7      148.48      111.33     21.60 o 
  -6 -18   7      346.16      327.31     22.19 o 
  -5 -18   7        9.24        5.57     14.34 o 
  -4 -18   7      128.42      148.08     21.23 o 
  -3 -18   7     2771.78     2803.58    110.32 o 
  -2 -18   7     3310.09     3272.80     90.08 o 
  -1 -18   7      528.87      498.59     30.62 o 
   0 -18   7      313.35      365.64     26.49 o 
   1 -18   7     1069.90     1041.56     29.96 o 
   2 -18   7      681.29      656.20     42.42 o 
   3 -18   7      849.06      825.23     31.39 o 
   4 -18   7      378.40      350.01     21.67 o 
   5 -18   7     2705.54     2730.90     65.65 o 
   6 -18   7      661.54      624.02     29.45 o 
   7 -18   7     1473.92     1481.08     46.61 o 
   8 -18   7       50.72       48.19     16.94 o 
   9 -18   7       35.36       24.18     16.55 o 
  -8 -17   7      421.09      453.78     35.06 o 
  -7 -17   7        1.00        3.32     13.35 o 
  -6 -17   7       73.13       77.30     13.60 o 
  -5 -17   7        5.09       12.01      9.40 o 
  -4 -17   7     1006.87     1118.01     46.95 o 
  -3 -17   7      481.55      492.61     30.63 o 
  -2 -17   7       35.57       73.12     17.71 o 
  -1 -17   7        7.93       -5.92      9.91 o 
   0 -17   7     4590.89     4449.90    104.98 o 
   1 -17   7      205.81      240.43     14.69 o 
   2 -17   7      910.96      876.67     30.61 o 
   3 -17   7     1751.67     1764.59     46.95 o 
   4 -17   7     2349.24     2431.97     58.68 o 
   5 -17   7     2017.69     1925.26     51.19 o 
   6 -17   7     2079.03     2163.36     56.16 o 
   7 -17   7      677.04      670.24     30.31 o 
   8 -17   7      243.53      278.08     27.00 o 
   9 -17   7      975.27      901.80     75.62 o 
  -8 -16   7        3.24       -7.29     13.79 o 
  -7 -16   7       34.56       54.84     13.91 o 
  -6 -16   7        1.09       -4.05      9.09 o 
  -5 -16   7       41.61       34.31     10.93 o 
  -4 -16   7       52.77       50.67     10.65 o 
  -3 -16   7     1569.99     1542.50     41.62 o 
  -2 -16   7        3.66       -0.11      9.03 o 
  -1 -16   7     2682.91     2731.83     81.50 o 
   0 -16   7        1.45       -9.46      9.46 o 
   1 -16   7     4042.45     3862.46     77.23 o 
   2 -16   7        2.09        3.66      7.66 o 
   3 -16   7        1.02       -0.56      7.12 o 
   4 -16   7        2.16        2.69      8.11 o 
   5 -16   7     1294.01     1383.14     41.15 o 
   6 -16   7      746.37      752.42     30.51 o 
   7 -16   7     2899.07     2937.81     91.27 o 
   8 -16   7        1.11        1.87     11.30 o 
   9 -16   7       32.39       30.93     17.15 o 
  10 -16   7     1577.81     1687.77    173.60 o 
  -9 -15   7       45.73       57.59     18.32 o 
  -8 -15   7      408.29      441.30     31.99 o 
  -7 -15   7      355.81      301.18     28.36 o 
  -6 -15   7      122.85      139.09     16.07 o 
  -5 -15   7       59.33       51.10     10.91 o 
  -4 -15   7      742.95      665.77     34.99 o 
  -3 -15   7     1322.10     1308.93     36.79 o 
  -2 -15   7      409.17      372.00     18.11 o 
  -1 -15   7       53.97       63.24     13.39 o 
   0 -15   7     4852.60     4875.69     90.59 o 
   1 -15   7      288.73      276.45     16.32 o 
   2 -15   7       57.83       82.86     11.18 o 
   3 -15   7     4490.72     4500.08     87.07 o 
   4 -15   7      493.36      476.62     26.12 o 
   5 -15   7       56.41       68.02     11.75 o 
   6 -15   7      347.57      344.99     32.29 o 
   7 -15   7      228.81      275.09     19.84 o 
   8 -15   7       21.01        5.94     10.84 o 
   9 -15   7     1758.70     1808.12     66.70 o 
  10 -15   7       47.70       37.50     18.59 o 
  -9 -14   7     1294.23     1210.89     54.47 o 
  -8 -14   7      771.13      804.68     41.49 o 
  -7 -14   7        3.83       -4.61      9.06 o 
  -6 -14   7      217.72      241.77     18.30 o 
  -5 -14   7      290.09      281.27     18.40 o 
  -4 -14   7      807.70      842.79     28.61 o 
  -3 -14   7      390.35      399.12     25.91 o 
  -2 -14   7      460.70      469.59     29.51 o 
  -1 -14   7      687.67      553.02     26.21 o 
   0 -14   7       28.15       32.48      7.59 o 
   1 -14   7     4278.12     4011.37     76.83 o 
   2 -14   7        0.57       -5.90      5.90 o 
   3 -14   7     2294.85     2257.86     51.55 o 
   4 -14   7      117.30       95.04     12.11 o 
   5 -14   7      439.46      441.78     21.25 o 
   6 -14   7     2125.56     2062.67     51.19 o 
   7 -14   7        6.84        5.62      9.26 o 
   8 -14   7       55.14       74.30     13.74 o 
   9 -14   7       11.95       -6.88     13.95 o 
  10 -14   7      647.90      724.04     42.09 o 
  -9 -13   7       25.32        1.11     14.02 o 
  -8 -13   7      614.87      578.62     31.05 o 
  -7 -13   7      465.03      441.38     30.86 o 
  -6 -13   7     1117.23     1099.84     35.06 o 
  -5 -13   7      278.16      251.68     16.84 o 
  -4 -13   7       59.78       55.48     10.14 o 
  -3 -13   7     3167.53     2939.18     67.71 o 
  -2 -13   7      155.29      162.76     13.02 o 
  -1 -13   7       27.89       44.69     10.10 o 
   0 -13   7     1824.27     1783.07     33.48 o 
   1 -13   7      718.59      588.51     21.05 o 
   2 -13   7     1571.05     1546.60     42.17 o 
   3 -13   7        1.93        4.22      6.07 o 
   4 -13   7      968.31      939.18     65.43 o 
   5 -13   7      113.03       84.20     11.30 o 
   6 -13   7     1711.98     1592.46     45.72 o 
   7 -13   7     4728.95     4751.62     93.01 o 
   8 -13   7       95.12      108.74     19.43 o 
   9 -13   7       38.15       66.23     17.44 o 
  10 -13   7      351.49      387.50     32.04 o 
  11 -13   7      436.06      473.25     36.22 o 
 -10 -12   7      308.58      324.71     32.02 o 
  -9 -12   7     1412.55     1471.74    105.71 o 
  -8 -12   7       99.39       81.61     13.92 o 
  -7 -12   7      338.73      354.28     20.63 o 
  -6 -12   7      258.12      250.12     16.80 o 
  -5 -12   7      914.76      855.86     28.39 o 
  -4 -12   7     1717.44     1529.04     38.86 o 
  -3 -12   7        3.42       -3.71      5.46 o 
  -2 -12   7     1834.69     1573.81     37.18 o 
  -1 -12   7      443.83      413.54     13.28 o 
   0 -12   7     1043.67      913.31     20.64 o 
   1 -12   7     1834.61     1626.70     33.05 o 
   2 -12   7      387.92      388.15     21.36 o 
   3 -12   7     1728.01     1821.93     42.26 o 
   4 -12   7      743.27      714.84     24.58 o 
   5 -12   7      165.84      151.75     16.82 o 
   6 -12   7      103.93      140.68     14.27 o 
   7 -12   7     1083.27     1059.78     33.85 o 
   8 -12   7       46.96       50.72     15.06 o 
   9 -12   7       84.81       62.87     16.82 o 
  10 -12   7      993.28     1058.75     48.84 o 
  11 -12   7      364.56      400.34     33.80 o 
 -10 -11   7      475.89      503.78     35.31 o 
  -9 -11   7        2.48       14.99     12.85 o 
  -8 -11   7     1708.21     1736.69     95.78 o 
  -7 -11   7       44.63       52.27     10.65 o 
  -6 -11   7       89.08       84.42     16.60 o 
  -5 -11   7      232.45      246.82     15.43 o 
  -4 -11   7       59.19       70.22      9.63 o 
  -3 -11   7      212.34      167.34     11.24 o 
  -2 -11   7       46.98       72.22      6.23 o 
  -1 -11   7      726.78      817.94     19.01 o 
   0 -11   7     1490.75     1207.07     31.96 o 
   1 -11   7     2637.21     2747.06     53.80 o 
   2 -11   7     7041.03     7160.92    120.20 o 
   3 -11   7       65.19       75.30      9.17 o 
   4 -11   7       81.77       88.15     10.04 o 
   5 -11   7      385.35      318.01     16.85 o 
   6 -11   7      198.04      245.14     15.52 o 
   7 -11   7      832.44      851.35     45.74 o 
   8 -11   7       73.26       93.64     17.61 o 
   9 -11   7      162.06      156.84     55.87 o 
  10 -11   7       29.46       61.35     17.15 o 
  11 -11   7      310.60      331.00     45.96 o 
 -11 -10   7      121.70      122.44     46.76 o 
 -10 -10   7      101.89      149.31     33.39 o 
  -9 -10   7      674.75      700.45     38.00 o 
  -8 -10   7     1504.74     1590.23     56.60 o 
  -7 -10   7       16.38       27.85      7.92 o 
  -6 -10   7       17.07       15.82      7.73 o 
  -5 -10   7      558.53      537.84     21.34 o 
  -4 -10   7      937.01      862.68     28.52 o 
  -3 -10   7      693.31      566.14     19.46 o 
  -2 -10   7     1348.22     1220.46     34.14 o 
  -1 -10   7     4613.99     4943.20     72.39 o 
   0 -10   7     7250.88     7235.79    101.16 o 
   1 -10   7     1470.00     1260.37     23.79 o 
   2 -10   7     2487.61     2270.97     46.46 o 
   3 -10   7     4225.67     4108.70     75.02 o 
   4 -10   7       88.83      123.46     10.75 o 
   5 -10   7       27.03        8.65      6.04 o 
   6 -10   7      263.82      299.06     43.88 o 
   7 -10   7      530.70      528.50     28.06 o 
   8 -10   7      751.33      695.10     35.64 o 
   9 -10   7       24.36        7.01     12.72 o 
  10 -10   7     1366.84     1444.12     80.27 o 
  11 -10   7      208.95      274.51     46.99 o 
 -11  -9   7       50.52       21.59     18.14 o 
 -10  -9   7       50.26       48.94     27.67 o 
  -9  -9   7       69.01       83.26     13.79 o 
  -8  -9   7      284.34      280.76     26.83 o 
  -7  -9   7      170.23      131.34     13.71 o 
  -6  -9   7      233.36      206.02     14.51 o 
  -5  -9   7      758.27      825.15     26.82 o 
  -4  -9   7      901.77      745.53     31.55 o 
  -3  -9   7      217.74      138.35     14.66 o 
  -2  -9   7     3251.10     3582.15     63.15 o 
  -1  -9   7      521.60      520.58     13.46 o 
   0  -9   7      968.52      933.34     19.30 o 
   1  -9   7     4536.24     4327.67     63.44 o 
   2  -9   7     2930.52     2919.05     45.56 o 
   3  -9   7     1072.25     1097.68     28.48 o 
   4  -9   7      242.74      245.84      9.30 o 
   5  -9   7       16.25        9.08      5.43 o 
   6  -9   7       71.22       88.33     11.04 o 
   7  -9   7      186.96      169.41     19.45 o 
   8  -9   7      488.51      515.11     53.99 o 
   9  -9   7      100.08      109.01     19.27 o 
  10  -9   7        0.40      -16.95     16.95 o 
  11  -9   7      373.99      428.95     34.39 o 
 -11  -8   7      205.92      232.38     28.47 o 
 -10  -8   7       20.53       17.92     27.17 o 
  -9  -8   7       33.45        6.71      9.19 o 
  -8  -8   7      518.07      480.06     22.82 o 
  -7  -8   7     1871.87     1839.18     79.24 o 
  -6  -8   7       56.98       58.08      9.31 o 
  -5  -8   7        7.67       -1.57      5.35 o 
  -4  -8   7      745.64      736.21     22.63 o 
  -3  -8   7        6.99       23.22      5.26 o 
  -2  -8   7      212.20      221.29      7.94 o 
  -1  -8   7      595.81      646.39     14.80 o 
   0  -8   7     2404.55     2242.47     36.32 o 
   1  -8   7     1229.59      999.57     22.52 o 
   2  -8   7       49.75       83.77      5.27 o 
   3  -8   7    19699.85    21375.83    279.46 o 
   4  -8   7       99.73      138.98      8.60 o 
   5  -8   7      251.74      291.42     11.08 o 
   6  -8   7      108.43       75.80      9.78 o 
   7  -8   7     1427.52     1234.50     44.64 o 
   8  -8   7       78.40      110.00     17.35 o 
   9  -8   7       13.12        2.94     11.55 o 
  10  -8   7      464.29      506.10     33.28 o 
  11  -8   7       49.54       63.27     17.91 o 
 -11  -7   7      137.10      175.92     25.48 o 
 -10  -7   7        0.09       10.22     12.47 o 
  -9  -7   7       59.19       61.21     12.66 o 
  -8  -7   7       32.00       34.61     10.23 o 
  -7  -7   7     1082.66     1026.95     40.68 o 
  -6  -7   7     1386.74     1444.73     37.17 o 
  -5  -7   7     2333.31     2254.05     69.97 o 
  -4  -7   7     2629.98     2661.20     52.77 o 
  -3  -7   7     1999.25     1924.01     39.96 o 
  -2  -7   7     1962.06     1823.33     30.29 o 
  -1  -7   7      148.76      153.50      6.70 o 
   0  -7   7      749.99      680.17     21.79 o 
   1  -7   7     1571.23     1701.03     28.71 o 
   2  -7   7    29132.56    31098.69    400.53 o 
   3  -7   7     3878.85     4478.15     65.50 o 
   4  -7   7     2171.32     1751.28     31.26 o 
   5  -7   7     1334.81     1334.67     26.77 o 
   6  -7   7       88.10      100.31      8.36 o 
   7  -7   7      281.86      277.46     18.40 o 
   8  -7   7        1.62       -5.40      9.15 o 
   9  -7   7     1317.87     1306.98     49.98 o 
  10  -7   7       43.70       23.08     13.89 o 
  11  -7   7     2029.84     2230.25     74.97 o 
 -11  -6   7      101.51      100.10     21.08 o 
 -10  -6   7       13.03       19.05     15.95 o 
  -9  -6   7     1147.06     1098.64     66.78 o 
  -8  -6   7       30.14       43.68     10.11 o 
  -7  -6   7     3497.09     3531.85    115.81 o 
  -6  -6   7      660.34      655.27     22.69 o 
  -5  -6   7      319.04      354.36     15.50 o 
  -4  -6   7       56.50       61.45      7.35 o 
  -3  -6   7    10155.78    10682.84    168.35 o 
  -2  -6   7      466.42      468.88     17.60 o 
  -1  -6   7      676.96      696.85     15.39 o 
   0  -6   7      775.01      849.65     17.12 o 
   1  -6   7     3881.44     4178.37     60.24 o 
   2  -6   7     1624.42     1671.34     28.44 o 
   3  -6   7     3351.78     3262.74     49.76 o 
   4  -6   7        7.45        4.57      3.55 o 
   5  -6   7      213.83      203.49      9.37 o 
   6  -6   7      160.17      154.72     11.74 o 
   7  -6   7     3595.43     3704.21     72.70 o 
   8  -6   7      473.86      452.47     21.41 o 
   9  -6   7     1016.58     1036.02     51.83 o 
  10  -6   7      632.09      671.76     37.46 o 
  11  -6   7      176.59      169.95     30.09 o 
 -12  -5   7      461.15      484.88    103.13 o 
 -11  -5   7       77.04       66.66     18.11 o 
 -10  -5   7       81.04       54.46     12.72 o 
  -9  -5   7       39.13       21.84      9.79 o 
  -8  -5   7        1.98       18.47      8.72 o 
  -7  -5   7       10.97       22.43      9.98 o 
  -6  -5   7      752.07      697.96     23.09 o 
  -5  -5   7      217.13      261.33     13.07 o 
  -4  -5   7    10930.78    10737.02    144.67 o 
  -3  -5   7       73.80       98.75      5.18 o 
  -2  -5   7     2650.70     2690.65     41.39 o 
  -1  -5   7     5687.32     5528.87     77.03 o 
   0  -5   7     2860.82     3199.89     47.28 o 
   1  -5   7    14792.87    16441.19    214.57 o 
   2  -5   7    18650.37    20317.72    263.91 o 
   3  -5   7     1825.15     1904.38     31.91 o 
   4  -5   7     3285.48     3415.25     52.38 o 
   5  -5   7      211.57      247.85      9.91 o 
   6  -5   7     1702.36     1436.64     48.83 o 
   7  -5   7     7359.53     7264.30    125.79 o 
   8  -5   7       15.33       27.66     11.21 o 
   9  -5   7       23.13       33.81     10.69 o 
  10  -5   7       35.43       26.63     14.36 o 
  11  -5   7     1719.87     1808.00     64.82 o 
 -12  -4   7      129.86      160.52     58.64 o 
 -11  -4   7      142.90      135.16     21.64 o 
 -10  -4   7       61.69       47.29     12.31 o 
  -9  -4   7     1124.73     1165.20     46.94 o 
  -8  -4   7     1211.21     1183.95     34.83 o 
  -7  -4   7     2231.45     2156.78     51.27 o 
  -6  -4   7     1422.31     1381.36     34.47 o 
  -5  -4   7     5782.06     5875.45     84.47 o 
  -4  -4   7       19.37       26.73      6.25 o 
  -3  -4   7    25850.54    27627.70    356.80 o 
  -2  -4   7     2567.78     2440.42     38.08 o 
  -1  -4   7      416.45      483.33     20.86 o 
   0  -4   7      855.08      832.53     35.79 o 
   1  -4   7     2287.90     2252.12     35.07 o 
   2  -4   7    26444.38    28981.60    372.80 o 
   3  -4   7     4976.04     4826.84     69.09 o 
   4  -4   7      580.07      688.62     16.64 o 
   5  -4   7       44.14       63.73      5.96 o 
   6  -4   7     5253.85     5046.45    171.24 o 
   7  -4   7       22.79       49.13     19.24 o 
   8  -4   7       86.46      101.78     12.54 o 
   9  -4   7      229.69      219.84     17.54 o 
  10  -4   7      780.10      840.64     32.55 o 
  11  -4   7       24.40       15.81     14.31 o 
 -12  -3   7      221.06      239.46     41.58 o 
 -11  -3   7      157.61      169.43     23.07 o 
 -10  -3   7      256.93      244.84     18.70 o 
  -9  -3   7     4306.89     4156.09    175.52 o 
  -8  -3   7       70.57       60.95     10.59 o 
  -7  -3   7       31.23       37.38      8.72 o 
  -6  -3   7      269.29      314.33     14.29 o 
  -5  -3   7       30.18       42.73      5.20 o 
  -4  -3   7     9649.26     9784.27    132.92 o 
  -3  -3   7     2282.36     2241.14     36.16 o 
  -2  -3   7     7097.73     7789.63    105.50 o 
  -1  -3   7    11709.00    12794.16    193.81 o 
   0  -3   7     2889.88     3217.63     47.06 o 
   1  -3   7    54834.40    59052.16    750.51 o 
   2  -3   7     5274.20     5326.41     74.43 o 
   3  -3   7     3356.58     3499.09     51.86 o 
   4  -3   7      399.83      392.66     10.77 o 
   5  -3   7     4924.44     5002.49     88.24 o 
   6  -3   7     5736.78     5762.54    162.96 o 
   7  -3   7     4233.90     4003.29    100.33 o 
   8  -3   7     1382.04     1469.15     40.25 o 
   9  -3   7      185.49      195.58     17.52 o 
  10  -3   7      543.23      563.52     27.00 o 
  11  -3   7     1173.46     1129.13     40.95 o 
 -12  -2   7      176.71      270.89     43.57 o 
 -11  -2   7        3.24       -5.46     18.90 o 
 -10  -2   7        1.77        7.29     14.60 o 
  -9  -2   7       30.28       26.35     13.31 o 
  -8  -2   7      280.22      284.35     16.40 o 
  -7  -2   7     3355.83     3016.39    129.09 o 
  -6  -2   7     1624.39     1657.91     31.73 o 
  -5  -2   7     1082.42     1003.14     23.03 o 
  -4  -2   7     8694.19     9257.14    126.60 o 
  -3  -2   7    19707.19    20861.03    271.80 o 
  -2  -2   7      133.42       63.16      4.59 o 
  -1  -2   7       11.61       19.70      3.04 o 
   0  -2   7      320.28      330.67      9.02 o 
   1  -2   7     5723.53     6039.73     82.81 o 
   2  -2   7     4051.39     4201.99     53.84 o 
   3  -2   7     4190.14     4238.20     61.11 o 
   4  -2   7     1366.44     1269.61     30.23 o 
   5  -2   7      912.50      868.85     25.10 o 
   6  -2   7     5001.17     4718.02    195.67 o 
   7  -2   7      565.14      530.69     22.99 o 
   8  -2   7        0.65       10.98      8.06 o 
   9  -2   7        8.40       23.16      9.83 o 
  10  -2   7      396.87      376.98     40.07 o 
  11  -2   7       57.89       93.10     20.60 o 
 -12  -1   7      528.26      638.84     55.79 o 
 -11  -1   7        0.03      -12.85     12.85 o 
 -10  -1   7      251.46      244.51     29.65 o 
  -9  -1   7     2114.28     1996.73     49.41 o 
  -8  -1   7       46.15       54.64      9.44 o 
  -7  -1   7      493.80      522.66     28.04 o 
  -6  -1   7      177.18      220.20     10.24 o 
  -5  -1   7      717.41      729.44     17.73 o 
  -4  -1   7     6590.21     6371.60     90.43 o 
  -3  -1   7     4679.52     4655.39     66.85 o 
  -2  -1   7    18427.73    19500.09    252.75 o 
  -1  -1   7     5016.79     5497.03     75.74 o 
   0  -1   7        7.62       23.84      5.73 o 
   1  -1   7      439.01      468.81     11.14 o 
   2  -1   7     1111.45     1061.67     19.39 o 
   3  -1   7      391.86      270.11     11.80 o 
   4  -1   7     1305.70     1207.66     29.58 o 
   5  -1   7     1959.90     1968.54     43.24 o 
   6  -1   7       80.26      100.90     12.30 o 
   7  -1   7      110.79      127.33     12.52 o 
   8  -1   7      117.49      156.26     23.66 o 
   9  -1   7      138.09      123.87     14.93 o 
  10  -1   7       13.36        6.97     10.06 o 
  11  -1   7      820.85      909.66     63.17 o 
 -12   0   7       29.03       20.06     22.59 o 
 -11   0   7      291.48      301.51     27.45 o 
 -10   0   7      155.43      165.48     29.86 o 
  -9   0   7     5047.65     5005.77     95.41 o 
  -8   0   7       46.44       37.41      8.61 o 
  -7   0   7     1474.21     1421.59     34.80 o 
  -6   0   7       16.16       33.91      5.66 o 
  -5   0   7      176.08      255.12     10.11 o 
  -4   0   7       19.79        2.18      3.09 o 
  -3   0   7    16804.40    17772.20    232.31 o 
  -2   0   7     3946.99     3746.09     54.05 o 
  -1   0   7     3647.38     3779.78     54.13 o 
   0   0   7       75.64      100.44      6.33 o 
   1   0   7      264.13      290.15      8.68 o 
   2   0   7       34.56       20.68      2.91 o 
   3   0   7     2170.21     2073.38     41.75 o 
   4   0   7     2818.21     2845.64     55.14 o 
   5   0   7       12.23       34.81      8.88 o 
   6   0   7      789.06      705.39     31.77 o 
   7   0   7     1163.18     1105.01     32.83 o 
   8   0   7      439.57      438.59     21.52 o 
   9   0   7      228.64      212.28     18.09 o 
  10   0   7        0.04       -2.38     10.35 o 
  11   0   7       72.61       64.73     19.15 o 
 -12   1   7     1131.81     1104.39     71.93 o 
 -11   1   7       48.36       18.66     14.92 o 
 -10   1   7       53.12       59.15     15.54 o 
  -9   1   7       49.69       79.65     15.25 o 
  -8   1   7      636.05      621.62     19.74 o 
  -7   1   7       15.65       30.17      6.18 o 
  -6   1   7       22.11       11.87      4.77 o 
  -5   1   7      521.21      459.00     35.59 o 
  -4   1   7     1980.64     1732.22     30.68 o 
  -3   1   7    27851.18    29433.69    379.54 o 
  -2   1   7     9135.58     9070.53    142.79 o 
  -1   1   7      667.99      640.79     16.95 o 
   0   1   7      752.31      773.67     15.72 o 
   1   1   7       56.71       65.28      4.74 o 
   2   1   7        2.49        4.31      2.47 o 
   3   1   7     3400.06     3369.55     61.76 o 
   4   1   7       17.06       19.14      5.76 o 
   5   1   7       17.72       11.25      6.08 o 
   6   1   7      270.14      284.68     30.40 o 
   7   1   7     5396.22     5286.87     98.33 o 
   8   1   7       93.98       78.64     14.61 o 
   9   1   7      310.96      354.70     21.63 o 
  10   1   7      138.85      145.20     22.97 o 
  11   1   7      977.28     1095.77     89.26 o 
 -12   2   7        0.90        3.15     20.83 o 
 -11   2   7      378.62      421.58     32.12 o 
 -10   2   7      331.91      339.04     25.67 o 
  -9   2   7     1108.55     1090.90     42.44 o 
  -8   2   7       62.79       58.80      9.83 o 
  -7   2   7      660.66      663.21     19.20 o 
  -6   2   7      257.72      223.87     10.86 o 
  -5   2   7       44.15       44.28      5.52 o 
  -4   2   7     1179.12     1213.61     21.18 o 
  -3   2   7    13551.74    14803.61    228.01 o 
  -2   2   7     2253.87     2040.49     40.45 o 
  -1   2   7       64.24       77.63      4.24 o 
   0   2   7      690.67      778.80     16.04 o 
   1   2   7     3580.66     3877.01     56.97 o 
   2   2   7      646.00      563.12     13.50 o 
   3   2   7     2007.54     1958.20     32.72 o 
   4   2   7      128.01      121.59     10.33 o 
   5   2   7      135.74      144.55     11.70 o 
   6   2   7     2748.83     2529.90     54.90 o 
   7   2   7       67.59      124.74     13.52 o 
   8   2   7     1102.95     1203.10     36.90 o 
   9   2   7       57.33       48.54     13.34 o 
  10   2   7       11.34        9.82     14.19 o 
  11   2   7      117.06      168.64     26.60 o 
 -12   3   7      558.33      607.24     39.65 o 
 -11   3   7        0.93      -13.71     13.71 o 
 -10   3   7     1116.51      978.53     50.11 o 
  -9   3   7      254.70      244.82     17.19 o 
  -8   3   7       11.36        2.33      7.52 o 
  -7   3   7      174.99      207.34     14.04 o 
  -6   3   7      494.28      446.32     32.91 o 
  -5   3   7       21.48       12.48      3.97 o 
  -4   3   7    11499.99    12250.38    147.79 o 
  -3   3   7    13628.90    14360.73    222.56 o 
  -2   3   7      766.30      599.77     18.20 o 
  -1   3   7      880.77     1004.17     19.06 o 
   0   3   7      405.09      336.71     14.50 o 
   1   3   7     1534.78     1605.93     31.79 o 
   2   3   7      715.30      809.93     29.87 o 
   3   3   7     4280.93     4153.09     62.12 o 
   4   3   7      223.20      226.18     12.88 o 
   5   3   7     1240.31     1170.42     32.03 o 
   6   3   7      421.98      383.28     22.52 o 
   7   3   7     2498.61     2664.13     59.56 o 
   8   3   7       99.22       96.84     15.79 o 
   9   3   7       63.67       39.38     23.02 o 
  10   3   7      115.52      105.62     21.70 o 
  11   3   7       35.46       23.61     17.71 o 
 -12   4   7        1.10      -11.60     22.98 o 
 -11   4   7        0.82      -13.55     13.55 o 
 -10   4   7      112.22      130.93     38.19 o 
  -9   4   7     1739.12     1679.03     45.16 o 
  -8   4   7      213.25      216.29     15.92 o 
  -7   4   7        7.82       14.15      7.71 o 
  -6   4   7     1191.02     1103.15     32.06 o 
  -5   4   7      878.98      945.05     28.01 o 
  -4   4   7    21668.52    22225.07    415.39 o 
  -3   4   7     5399.61     5088.42     88.25 o 
  -2   4   7      542.31      467.92     16.56 o 
  -1   4   7      330.68      463.28     16.42 o 
   0   4   7     1721.86     1712.56     29.94 o 
   1   4   7     1558.57     1498.05     27.55 o 
   2   4   7       63.23       51.40      5.70 o 
   3   4   7        3.43       14.64      4.85 o 
   4   4   7     1959.19     1935.08     46.61 o 
   5   4   7       23.36       50.53     11.35 o 
   6   4   7     3118.04     3058.20     64.40 o 
   7   4   7       12.89       -7.00      7.00 o 
   8   4   7     2270.85     2227.48     55.28 o 
   9   4   7      205.16      213.12     25.30 o 
  10   4   7       47.25       59.82     18.08 o 
 -11   5   7       27.61       45.65     25.82 o 
 -10   5   7      218.96      226.22     24.71 o 
  -9   5   7        7.82        4.85      8.95 o 
  -8   5   7       36.89       59.98     16.80 o 
  -7   5   7      177.13      197.86     15.44 o 
  -6   5   7       33.34       35.05      8.87 o 
  -5   5   7     1657.67     1586.38     89.86 o 
  -4   5   7      143.42      152.24     11.12 o 
  -3   5   7     7030.84     6627.52    111.72 o 
  -2   5   7     9902.84    10824.79    172.10 o 
  -1   5   7       32.95       62.46      5.35 o 
   0   5   7      439.20      398.87     11.99 o 
   1   5   7     3328.44     3338.69     52.31 o 
   2   5   7      730.97      786.73     18.58 o 
   3   5   7      504.88      494.53     14.38 o 
   4   5   7       46.53       60.15      8.80 o 
   5   5   7      132.74      139.61     12.78 o 
   6   5   7       42.79       25.62      9.95 o 
   7   5   7     1275.07     1426.88     40.57 o 
   8   5   7       24.13        9.63     12.69 o 
   9   5   7      779.95      784.81     42.34 o 
  10   5   7        0.02       -2.89     14.81 o 
 -11   6   7      795.97      699.17     58.02 o 
 -10   6   7       75.55       54.24     23.13 o 
  -9   6   7      810.66      835.83     45.57 o 
  -8   6   7        6.90        5.68      8.54 o 
  -7   6   7     1415.09     1297.63     58.23 o 
  -6   6   7     1673.49     1695.97     43.64 o 
  -5   6   7      370.87      394.82     18.59 o 
  -4   6   7    12781.91    13839.43    241.95 o 
  -3   6   7     2614.09     2743.17     55.39 o 
  -2   6   7       98.50       88.83     11.29 o 
  -1   6   7     6391.56     6672.09     94.85 o 
   0   6   7      111.35       73.30      6.45 o 
   1   6   7      191.69      229.65     10.00 o 
   2   6   7      470.87      473.95     14.67 o 
   3   6   7     2524.00     2625.31     58.01 o 
   4   6   7      193.03      247.79     16.98 o 
   5   6   7      254.27      275.93     16.00 o 
   6   6   7     2561.33     2546.58     57.79 o 
   7   6   7      164.67      172.17     16.49 o 
   8   6   7     3415.15     3386.12     95.42 o 
   9   6   7       74.88       79.06     19.58 o 
  10   6   7       19.62       14.74     30.12 o 
 -11   7   7      297.17      321.38     46.03 o 
 -10   7   7      306.12      346.64     28.50 o 
  -9   7   7      404.48      442.41     32.70 o 
  -8   7   7      526.42      598.40     26.10 o 
  -7   7   7       72.69       96.76     13.01 o 
  -6   7   7     7155.77     7284.02    129.46 o 
  -5   7   7     5729.35     5842.35    105.35 o 
  -4   7   7      263.29      230.59     14.07 o 
  -3   7   7     1753.39     1628.17     38.86 o 
  -2   7   7     6486.48     6514.74    111.42 o 
  -1   7   7      763.42      767.59     22.55 o 
   0   7   7      216.15      151.66      8.65 o 
   1   7   7      797.24      895.12     21.30 o 
   2   7   7     1229.39     1280.59     27.13 o 
   3   7   7     1384.35     1268.69     39.61 o 
   4   7   7      120.69      147.46     19.09 o 
   5   7   7      143.67      165.25     14.39 o 
   6   7   7      133.58      128.95     15.09 o 
   7   7   7     3860.33     3803.68     88.80 o 
   8   7   7       37.80       40.38     16.09 o 
   9   7   7     1043.75      977.55     61.63 o 
 -11   8   7       64.52       28.13     25.36 o 
 -10   8   7      230.01      312.19     29.66 o 
  -9   8   7      531.21      562.33     34.25 o 
  -8   8   7       19.98       10.86     12.44 o 
  -7   8   7     1181.58     1263.45     38.88 o 
  -6   8   7       45.97       52.31     10.95 o 
  -5   8   7     1149.77     1189.32     34.37 o 
  -4   8   7     4648.91     4608.77     86.42 o 
  -3   8   7     1008.90      993.37     73.84 o 
  -2   8   7     1539.04     1407.57     92.81 o 
  -1   8   7     1097.56     1054.28     29.03 o 
   0   8   7       77.16       89.59      7.76 o 
   1   8   7      280.36      256.56     11.50 o 
   2   8   7      130.29      151.64      9.54 o 
   3   8   7      809.00      805.78     26.12 o 
   4   8   7      130.36      128.29     13.00 o 
   5   8   7      187.72      163.70     16.32 o 
   6   8   7     2082.92     2127.05     52.74 o 
   7   8   7      905.72      815.95     40.40 o 
   8   8   7     4468.72     4285.31    245.88 o 
   9   8   7        0.64       -1.14     24.21 o 
 -10   9   7      186.48      178.33     25.55 o 
  -9   9   7      329.01      368.61     44.00 o 
  -8   9   7      487.68      527.49     32.33 o 
  -7   9   7      108.67      111.30     17.57 o 
  -6   9   7      152.37      164.81     16.55 o 
  -5   9   7        1.42       -0.12      7.29 o 
  -4   9   7      247.35      284.93     16.95 o 
  -3   9   7      383.53      424.54     18.84 o 
  -2   9   7     1529.63     1503.71     47.11 o 
  -1   9   7      216.50      266.10     14.88 o 
   0   9   7        1.82        9.16      5.89 o 
   1   9   7      804.77      702.12     19.71 o 
   2   9   7      618.68      612.62     23.52 o 
   3   9   7      251.39      224.42     14.69 o 
   4   9   7     2023.73     1944.32     47.42 o 
   5   9   7      206.19      228.92     17.14 o 
   6   9   7      398.11      370.74     28.20 o 
   7   9   7     3925.94     3884.93    105.72 o 
   8   9   7        0.15        9.23     15.20 o 
   9   9   7     1585.70     1770.30     69.28 o 
 -10  10   7      740.26      759.65     42.66 o 
  -9  10   7      318.85      308.91     29.87 o 
  -8  10   7      970.26     1021.75     46.15 o 
  -7  10   7      174.93      171.60     31.16 o 
  -6  10   7      800.16      836.38     89.22 o 
  -5  10   7      517.32      560.25     24.06 o 
  -4  10   7     6569.97     6758.09    120.68 o 
  -3  10   7     2723.40     2806.69     56.44 o 
  -2  10   7     1640.71     1694.59     41.95 o 
  -1  10   7     2928.54     2697.08     57.45 o 
   0  10   7      294.66      244.61     18.98 o 
   1  10   7        9.77       11.18      6.85 o 
   2  10   7     2585.71     2453.74     48.01 o 
   3  10   7       95.07       87.14     11.70 o 
   4  10   7      421.03      394.95     31.56 o 
   5  10   7      434.35      489.41     23.57 o 
   6  10   7        3.21        4.63     13.64 o 
   7  10   7      534.66      507.05     35.50 o 
   8  10   7     1145.88     1182.42     73.08 o 
 -10  11   7      120.38      162.41     25.89 o 
  -9  11   7      883.01      851.72     76.73 o 
  -8  11   7      641.64      776.07     41.03 o 
  -7  11   7     1357.77     1361.38     53.93 o 
  -6  11   7        7.97       15.69     13.65 o 
  -5  11   7     2587.05     2592.12     75.83 o 
  -4  11   7     1359.93     1427.26     40.16 o 
  -3  11   7     3800.21     3713.93     75.14 o 
  -2  11   7      378.02      397.53     19.51 o 
  -1  11   7      650.89      640.49     24.29 o 
   0  11   7     1432.57     1299.74     35.90 o 
   1  11   7     2455.63     2410.01     64.55 o 
   2  11   7     1126.45     1152.13     42.42 o 
   3  11   7     1385.00     1395.08     39.89 o 
   4  11   7      971.67      869.55     30.73 o 
   5  11   7      568.82      544.64     37.51 o 
   6  11   7     2612.19     2782.57     83.17 o 
   7  11   7      178.69      234.05     29.01 o 
   8  11   7       10.40       17.64     20.36 o 
  -9  12   7      183.81      161.66     30.93 o 
  -8  12   7      318.80      384.74     30.98 o 
  -7  12   7     2086.79     2348.57    105.05 o 
  -6  12   7      821.56      797.17    113.28 o 
  -5  12   7      815.11      834.00    101.63 o 
  -4  12   7      861.99      935.00     41.45 o 
  -3  12   7     1266.10     1252.71     60.94 o 
  -2  12   7       46.18       64.07     15.90 o 
  -1  12   7     1438.47     1383.93     38.40 o 
   0  12   7      134.30       96.38     11.97 o 
   1  12   7        1.36        8.03      8.52 o 
   2  12   7      569.88      566.43     29.69 o 
   3  12   7      287.69      322.40     23.21 o 
   4  12   7     1531.40     1539.41     43.57 o 
   5  12   7      184.61      188.22     23.45 o 
   6  12   7      380.64      364.68     30.00 o 
   7  12   7      614.92      638.59     39.78 o 
  -9  13   7      745.08      795.65     45.78 o 
  -8  13   7      106.09      117.26     27.13 o 
  -7  13   7      231.75      263.91     28.75 o 
  -6  13   7     1334.37     1309.47     68.43 o 
  -5  13   7     3722.66     3924.66    104.96 o 
  -4  13   7      945.50      930.38     90.80 o 
  -3  13   7      180.08      194.93     22.46 o 
  -2  13   7      694.24      587.16     25.95 o 
  -1  13   7      387.48      403.71     20.80 o 
   0  13   7     2236.73     2110.76     51.26 o 
   1  13   7     1016.70      993.44     34.36 o 
   2  13   7     2041.30     1965.05     61.61 o 
   3  13   7       16.59       15.20     11.26 o 
   4  13   7      244.55      254.85     23.03 o 
   5  13   7      932.91      930.39     43.74 o 
   6  13   7      583.67      683.40     39.45 o 
  -8  14   7      314.06      376.34     32.57 o 
  -7  14   7     2090.54     2078.25     75.20 o 
  -6  14   7      939.96     1046.33     48.92 o 
  -5  14   7        2.61        8.96     16.37 o 
  -4  14   7      291.27      333.47     35.31 o 
  -3  14   7      236.00      278.55     25.35 o 
  -2  14   7     1530.40     1555.85     55.84 o 
  -1  14   7       45.60       46.35     14.60 o 
   0  14   7     1389.44     1201.02     37.22 o 
   1  14   7        8.41       13.85      8.88 o 
   2  14   7       11.53       17.19     11.86 o 
   3  14   7       60.93       72.93     16.05 o 
   4  14   7     1482.70     1593.30     83.07 o 
   5  14   7      333.83      370.03     40.81 o 
   6  14   7      146.16      199.65     36.89 o 
  -7  15   7     1005.17     1086.11     57.18 o 
  -6  15   7      631.63      649.09     45.19 o 
  -5  15   7     2719.27     2847.27    210.41 o 
  -4  15   7     1603.28     1609.61     60.37 o 
  -3  15   7        0.74        6.13     12.95 o 
  -2  15   7       76.44       68.42     17.25 o 
  -1  15   7        4.20        2.92     12.70 o 
   0  15   7     2796.26     2615.56     80.92 o 
   1  15   7        2.31       10.41     11.87 o 
   2  15   7      622.75      684.33     35.57 o 
   3  15   7     1300.08     1237.39     49.27 o 
   4  15   7      477.62      473.77     45.96 o 
   5  15   7      621.84      677.27     56.71 o 
  -6  16   7     1417.97     1506.03     91.41 o 
  -5  16   7       51.84       33.51     17.49 o 
  -4  16   7       45.40       54.10     17.93 o 
  -3  16   7      143.96      190.45     25.24 o 
  -2  16   7       56.73       62.57     18.28 o 
  -1  16   7     1034.77      986.88     61.33 o 
   0  16   7      633.39      614.45     35.13 o 
   1  16   7      140.03      131.18     27.05 o 
   2  16   7      590.43      594.12     47.42 o 
   3  16   7       37.42       24.36     22.29 o 
   4  16   7      971.99      964.30     65.94 o 
  -5  17   7      208.58      222.10     34.39 o 
  -4  17   7      152.24      146.27     24.61 o 
  -3  17   7       49.44       51.95     18.69 o 
  -2  17   7       12.39       -7.28     14.70 o 
  -1  17   7      277.33      290.64     29.20 o 
   0  17   7      633.65      585.92     78.35 o 
   1  17   7      259.27      197.58     34.43 o 
   2  17   7      136.88      102.59     25.59 o 
  -3  18   7      285.49      322.33     54.52 o 
  -2  18   7       81.46       59.08     19.69 o 
  -1  18   7      468.77      486.93     40.46 o 
   0  18   7      106.12      143.94     34.35 o 
  -2 -23   8      366.12      388.76     37.23 o 
  -1 -23   8      244.15      294.20     29.71 o 
   0 -23   8       27.48       53.14     17.74 o 
   1 -23   8       93.73       81.12     20.51 o 
   2 -23   8      564.31      640.34     74.16 o 
   3 -23   8      258.99      270.00     30.13 o 
   4 -23   8       64.48       85.25     16.86 o 
  -3 -22   8      495.23      551.78     37.96 o 
  -2 -22   8       91.38       95.01     20.16 o 
  -1 -22   8      245.04      241.70     42.77 o 
   0 -22   8      132.89      159.00     23.76 o 
   1 -22   8      334.63      298.46     29.00 o 
   2 -22   8      491.12      455.93     98.56 o 
   3 -22   8       42.42       74.94     15.69 o 
   4 -22   8        0.36        7.42     12.42 o 
   5 -22   8      170.38      157.69     20.01 o 
  -4 -21   8       19.15       -2.59     23.29 o 
  -3 -21   8       57.62       60.89     42.07 o 
  -2 -21   8      104.75       92.89     19.60 o 
  -1 -21   8      119.11      119.29     20.35 o 
   0 -21   8      139.04      133.26     31.32 o 
   1 -21   8        0.19      -10.16     11.13 o 
   2 -21   8      285.20      326.87     27.50 o 
   3 -21   8      585.60      593.66     29.35 o 
   4 -21   8      339.42      408.55     32.88 o 
   5 -21   8       85.60       96.27     16.95 o 
   6 -21   8      732.91      679.42     33.13 o 
  -5 -20   8      683.41      676.34     40.13 o 
  -4 -20   8       17.99       26.43     15.61 o 
  -3 -20   8       33.31       46.75     16.84 o 
  -2 -20   8      273.51      301.52     55.68 o 
  -1 -20   8       38.07       42.79     15.46 o 
   0 -20   8      289.08      307.63     43.50 o 
   1 -20   8       56.21       63.78     17.06 o 
   2 -20   8       19.96       29.45      9.63 o 
   3 -20   8      173.43      195.48     19.48 o 
   4 -20   8      561.28      509.26     26.69 o 
   5 -20   8     1454.64     1445.44     45.85 o 
   6 -20   8      132.17      159.23     19.27 o 
   7 -20   8      126.27      124.31     18.33 o 
  -6 -19   8      742.48      809.92     53.53 o 
  -5 -19   8      206.84      220.79     26.57 o 
  -4 -19   8      408.32      356.64     30.28 o 
  -3 -19   8      689.06      633.49     42.23 o 
  -2 -19   8      605.32      633.09     35.55 o 
  -1 -19   8     2771.42     2750.36     81.18 o 
   0 -19   8       13.14       11.67     12.82 o 
   1 -19   8      208.67      264.08     24.21 o 
   2 -19   8      817.51      803.67     48.90 o 
   3 -19   8     1449.46     1359.52     42.08 o 
   4 -19   8      922.95      938.25     35.41 o 
   5 -19   8       20.36       17.44     11.37 o 
   6 -19   8     1300.29     1208.42     41.74 o 
   7 -19   8       43.72       27.74     13.62 o 
   8 -19   8      102.15       92.14     16.83 o 
  -7 -18   8        3.80       11.71     11.74 o 
  -6 -18   8       36.59       40.45     12.51 o 
  -5 -18   8        2.07      -12.66     12.66 o 
  -4 -18   8       15.97       21.03     13.94 o 
  -3 -18   8       11.53       25.32     13.17 o 
  -2 -18   8     1186.97     1185.46     48.12 o 
  -1 -18   8      292.29      316.27     25.43 o 
   0 -18   8      958.83      947.79     98.71 o 
   1 -18   8      349.93      352.36     20.25 o 
   2 -18   8        9.95       19.94      9.92 o 
   3 -18   8        1.73       -2.42      8.89 o 
   4 -18   8      446.03      423.72     23.38 o 
   5 -18   8     1643.25     1636.48     47.46 o 
   6 -18   8      233.76      194.69     19.48 o 
   7 -18   8      439.91      458.68     40.59 o 
   8 -18   8      624.14      659.89     51.71 o 
   9 -18   8      617.81      596.71     74.20 o 
  -8 -17   8       24.54       19.14     16.78 o 
  -7 -17   8      157.61      117.74     17.08 o 
  -6 -17   8      347.60      372.91     22.82 o 
  -5 -17   8      165.85      155.70     17.04 o 
  -4 -17   8      991.00      939.20     42.13 o 
  -3 -17   8      313.99      292.23     24.30 o 
  -2 -17   8      924.16      871.22     39.07 o 
  -1 -17   8      538.75      549.94     30.30 o 
   0 -17   8        9.49       -8.42      9.54 o 
   1 -17   8      198.81      195.04     23.69 o 
   2 -17   8      266.53      265.39     17.96 o 
   3 -17   8      927.73      870.46     31.36 o 
   4 -17   8       60.58       65.04     12.60 o 
   5 -17   8     1185.35     1120.36     37.20 o 
   6 -17   8        4.62       -9.76     10.05 o 
   7 -17   8      257.43      242.67     20.67 o 
   8 -17   8     1932.86     1857.61     82.34 o 
   9 -17   8      368.84      391.24     32.01 o 
  -8 -16   8      215.85      243.22     48.30 o 
  -7 -16   8       68.55       82.55     15.04 o 
  -6 -16   8        2.61       12.85      9.83 o 
  -5 -16   8        4.43       -6.89      8.49 o 
  -4 -16   8      401.75      363.90     21.57 o 
  -3 -16   8       57.70       61.08     11.13 o 
  -2 -16   8      223.15      216.80     20.62 o 
  -1 -16   8     2395.52     2425.80     70.04 o 
   0 -16   8       95.00       73.43     13.19 o 
   1 -16   8        2.44        0.64      6.75 o 
   2 -16   8     3942.81     3921.77     78.87 o 
   3 -16   8      672.68      700.67     26.98 o 
   4 -16   8      381.87      326.97     21.73 o 
   5 -16   8     3109.21     3192.63     70.33 o 
   6 -16   8       20.33       20.56     10.45 o 
   7 -16   8      119.17      142.68     17.29 o 
   8 -16   8      274.51      269.72     25.82 o 
   9 -16   8     1123.79     1198.49     53.78 o 
  -9 -15   8      160.54      160.35     25.28 o 
  -8 -15   8      124.46       99.61     15.68 o 
  -7 -15   8     1197.41     1163.58     39.40 o 
  -6 -15   8      252.58      245.53     19.22 o 
  -5 -15   8      203.18      228.87     17.39 o 
  -4 -15   8     1067.68     1049.52     44.29 o 
  -3 -15   8      220.14      236.90     16.23 o 
  -2 -15   8     4069.62     4066.53     78.68 o 
  -1 -15   8      242.95      259.44     20.16 o 
   0 -15   8     2238.21     2109.37     48.40 o 
   1 -15   8       49.18       61.52     10.00 o 
   2 -15   8     1740.94     1605.02     77.54 o 
   3 -15   8      118.03      106.58     12.79 o 
   4 -15   8     1446.29     1447.50     40.23 o 
   5 -15   8     1301.13     1222.85     37.35 o 
   6 -15   8       55.66       56.94     12.13 o 
   7 -15   8        3.07        6.07      9.71 o 
   8 -15   8     2517.29     2554.33    128.53 o 
   9 -15   8       18.60       25.65     16.85 o 
  10 -15   8      865.69      866.56     46.27 o 
  -9 -14   8       97.40       85.89     54.37 o 
  -8 -14   8      486.12      482.33     32.17 o 
  -7 -14   8        5.17       10.78      9.69 o 
  -6 -14   8      845.05      869.95     42.66 o 
  -5 -14   8     1456.89     1410.64     40.23 o 
  -4 -14   8      150.02      147.51     14.28 o 
  -3 -14   8      263.23      245.43     15.34 o 
  -2 -14   8      297.79      308.45     16.18 o 
  -1 -14   8     3211.54     3168.86     53.14 o 
   0 -14   8        0.51       -4.95      5.48 o 
   1 -14   8      479.82      529.79     20.81 o 
   2 -14   8      753.16      709.80     25.20 o 
   3 -14   8     1460.63     1374.21     44.82 o 
   4 -14   8     2224.64     2249.27     52.10 o 
   5 -14   8     3738.96     3514.60     72.87 o 
   6 -14   8       80.99       94.40     12.87 o 
   7 -14   8      962.09     1012.03     34.76 o 
   8 -14   8        1.63        7.25     12.56 o 
   9 -14   8     1885.80     1829.38     71.16 o 
  10 -14   8      137.46      169.28     26.28 o 
 -10 -13   8     1374.60     1457.91     61.40 o 
  -9 -13   8        3.49        8.04     13.99 o 
  -8 -13   8      133.52      169.86     29.65 o 
  -7 -13   8      837.39      820.65     34.32 o 
  -6 -13   8     1140.34     1182.13     36.44 o 
  -5 -13   8      221.91      202.02     19.50 o 
  -4 -13   8     1472.83     1412.08     38.20 o 
  -3 -13   8      131.40      129.51     12.47 o 
  -2 -13   8     8524.92     8231.47    168.26 o 
  -1 -13   8       71.29       56.73      6.53 o 
   0 -13   8      742.45      653.04     22.67 o 
   1 -13   8      271.06      268.94     14.48 o 
   2 -13   8     1333.84     1185.28     32.27 o 
   3 -13   8       73.45       47.80      8.36 o 
   4 -13   8      402.98      440.71     34.94 o 
   5 -13   8     1456.29     1335.18     37.16 o 
   6 -13   8      403.59      331.67     19.69 o 
   7 -13   8       74.62      114.86     14.47 o 
   8 -13   8     1248.97     1196.80     68.20 o 
   9 -13   8      617.83      754.79     42.11 o 
  10 -13   8      105.54      125.83     22.45 o 
 -10 -12   8       38.34       57.29     19.17 o 
  -9 -12   8      313.94      312.09     27.29 o 
  -8 -12   8      303.61      357.57     23.56 o 
  -7 -12   8      284.57      296.48     19.61 o 
  -6 -12   8      687.13      756.47     28.09 o 
  -5 -12   8      311.11      307.62     17.67 o 
  -4 -12   8      529.41      529.78     22.57 o 
  -3 -12   8      215.39      171.88     12.14 o 
  -2 -12   8      975.67      942.39     26.76 o 
  -1 -12   8     8625.48     8804.53    144.21 o 
   0 -12   8      956.88      987.50     23.80 o 
   1 -12   8       15.42       15.24      5.75 o 
   2 -12   8        6.73       14.86      5.95 o 
   3 -12   8        1.62        7.17      5.48 o 
   4 -12   8     3347.95     3311.64     66.57 o 
   5 -12   8     3129.77     3131.49     64.82 o 
   6 -12   8      165.43      185.71     15.14 o 
   7 -12   8     3712.99     3591.87     74.69 o 
   8 -12   8     1616.14     1624.86     58.25 o 
   9 -12   8     1494.89     1596.05     59.72 o 
  10 -12   8      136.17      145.96     22.85 o 
  11 -12   8       90.60      156.34     35.20 o 
 -10 -11   8     1163.69     1153.39     52.21 o 
  -9 -11   8       39.50       33.51     11.46 o 
  -8 -11   8       79.61       85.06     13.85 o 
  -7 -11   8     1067.93     1128.52     48.22 o 
  -6 -11   8     1012.68      999.84     36.49 o 
  -5 -11   8     1175.77      968.35     37.11 o 
  -4 -11   8       85.62       60.91      9.33 o 
  -3 -11   8      171.28      191.37     12.21 o 
  -2 -11   8      963.98      941.09     20.83 o 
  -1 -11   8     2224.75     2192.86     45.21 o 
   0 -11   8       19.05       11.04      3.78 o 
   1 -11   8     2428.90     2548.47     42.03 o 
   2 -11   8      104.00      213.01     14.42 o 
   3 -11   8        3.43        0.28      8.32 o 
   4 -11   8       22.24       41.21      7.49 o 
   5 -11   8      561.67      547.59     21.57 o 
   6 -11   8        0.27        7.80      7.35 o 
   7 -11   8        8.68        3.56     10.51 o 
   8 -11   8     2109.87     1957.99     64.25 o 
   9 -11   8      901.78      833.68     48.84 o 
  10 -11   8       59.22       50.69     17.73 o 
  11 -11   8      246.75      247.77     29.94 o 
 -10 -10   8      220.17      212.13     25.99 o 
  -9 -10   8      143.20      131.00     17.09 o 
  -8 -10   8      148.85      155.05     16.42 o 
  -7 -10   8     1319.46     1325.57     42.97 o 
  -6 -10   8     1086.37     1056.09     55.42 o 
  -5 -10   8       72.78       59.93      9.17 o 
  -4 -10   8       88.26       98.96     14.59 o 
  -3 -10   8      550.95      482.39     30.18 o 
  -2 -10   8      271.84      341.54     10.94 o 
  -1 -10   8    11313.25    11541.55    156.09 o 
   0 -10   8      136.42      122.20      8.24 o 
   1 -10   8       12.81       10.90      3.53 o 
   2 -10   8        0.54        1.45      4.01 o 
   3 -10   8      239.29      169.68     11.11 o 
   4 -10   8      571.23      539.46     19.56 o 
   5 -10   8      107.45       98.07     22.05 o 
   6 -10   8      187.56      180.95     20.66 o 
   7 -10   8      118.15      118.84     17.86 o 
   8 -10   8     2526.43     2689.42     90.72 o 
   9 -10   8     1666.43     1688.88     67.47 o 
  10 -10   8       98.32       62.30     17.90 o 
  11 -10   8      352.30      385.53     32.13 o 
 -11  -9   8      155.29      142.93     30.05 o 
 -10  -9   8       64.91       92.38     18.78 o 
  -9  -9   8        1.84       -3.24      9.36 o 
  -8  -9   8      769.28      796.48     29.81 o 
  -7  -9   8       32.85       25.00      8.65 o 
  -6  -9   8      622.17      632.72     23.87 o 
  -5  -9   8     2429.74     2338.82     51.30 o 
  -4  -9   8        5.23       13.97      6.05 o 
  -3  -9   8       26.49       41.51      6.80 o 
  -2  -9   8       54.00       30.75      4.25 o 
  -1  -9   8      878.73     1074.09     21.62 o 
   0  -9   8        6.11       27.18      4.37 o 
   1  -9   8       44.17       52.10      5.35 o 
   2  -9   8     1260.17     1266.76     24.12 o 
   3  -9   8      462.80      590.24     24.56 o 
   4  -9   8        3.35       12.17      3.96 o 
   5  -9   8     4010.82     3762.35    188.11 o 
   6  -9   8      295.27      318.64     16.20 o 
   7  -9   8      229.97      247.27     21.22 o 
   8  -9   8      438.72      441.95     29.02 o 
   9  -9   8     1454.08     1454.82     54.94 o 
  10  -9   8      613.72      685.89     38.41 o 
  11  -9   8        0.07      -14.03     21.79 o 
 -11  -8   8      486.12      552.11     37.23 o 
 -10  -8   8      145.07      191.48     24.26 o 
  -9  -8   8       12.39        6.98      9.66 o 
  -8  -8   8      166.30      171.50     16.35 o 
  -7  -8   8     5123.17     4992.27     94.81 o 
  -6  -8   8      785.83      784.41     26.53 o 
  -5  -8   8      921.33      926.79     33.64 o 
  -4  -8   8      496.82      412.68     16.64 o 
  -3  -8   8      367.76      334.02     14.21 o 
  -2  -8   8       16.98       43.52      4.53 o 
  -1  -8   8      402.71      292.60      9.97 o 
   0  -8   8     4215.82     4140.38     61.53 o 
   1  -8   8       34.71       11.63      5.70 o 
   2  -8   8      534.58      494.66     13.04 o 
   3  -8   8     1066.93      973.02     20.41 o 
   4  -8   8     2304.64     2348.85     39.85 o 
   5  -8   8      304.30      348.48     12.44 o 
   6  -8   8     5384.76     5487.35     97.72 o 
   7  -8   8      493.11      428.28     26.32 o 
   8  -8   8       12.34        3.52     10.86 o 
   9  -8   8     2161.40     2282.66     71.87 o 
  10  -8   8      169.84      143.63     22.06 o 
  11  -8   8       33.71       57.43     18.68 o 
 -11  -7   8      715.83      753.05     42.38 o 
 -10  -7   8       94.23      105.74     16.01 o 
  -9  -7   8        0.88        0.20      9.40 o 
  -8  -7   8     2493.21     2541.81     58.69 o 
  -7  -7   8      696.64      620.54     24.32 o 
  -6  -7   8     5628.21     5346.26    142.45 o 
  -5  -7   8      803.57      780.81     24.29 o 
  -4  -7   8       47.02       62.69      7.86 o 
  -3  -7   8     1257.38     1509.93     31.36 o 
  -2  -7   8       49.01       43.25      4.59 o 
  -1  -7   8      414.70      366.65     10.98 o 
   0  -7   8     1762.96     1634.87     28.54 o 
   1  -7   8     4279.07     4521.00     65.60 o 
   2  -7   8     2890.53     2790.99     44.79 o 
   3  -7   8     3806.60     4122.99     61.61 o 
   4  -7   8       25.37       58.82      5.88 o 
   5  -7   8     1516.94     1485.25     29.11 o 
   6  -7   8     1418.72     1491.19     43.38 o 
   7  -7   8     3449.94     3443.21     98.64 o 
   8  -7   8      641.94      655.59     33.04 o 
   9  -7   8     1456.44     1444.49     53.73 o 
  10  -7   8     1250.28     1290.51     52.60 o 
  11  -7   8       37.84       33.91     22.32 o 
 -11  -6   8      240.17      220.53     27.12 o 
 -10  -6   8     1494.48     1577.65     62.32 o 
  -9  -6   8       49.23       38.16     11.07 o 
  -8  -6   8      131.72      118.46     13.90 o 
  -7  -6   8     2577.07     2558.62     56.44 o 
  -6  -6   8       40.00       38.39      7.81 o 
  -5  -6   8      410.69      310.22     17.55 o 
  -4  -6   8      334.55      255.13     12.53 o 
  -3  -6   8     1143.02     1195.07     22.34 o 
  -2  -6   8      255.51      165.57      7.19 o 
  -1  -6   8      148.49      187.03      7.72 o 
   0  -6   8     2654.12     2664.79     41.38 o 
   1  -6   8     1028.64      963.20     19.23 o 
   2  -6   8      555.88      753.56     23.03 o 
   3  -6   8     5612.40     5400.84     77.71 o 
   4  -6   8      176.22      184.50      9.45 o 
   5  -6   8     5381.06     5384.89     87.62 o 
   6  -6   8     1862.72     1601.52     47.57 o 
   7  -6   8     2740.81     2731.93     65.49 o 
   8  -6   8      581.22      537.06     23.57 o 
   9  -6   8      368.78      384.31     28.22 o 
  10  -6   8       65.43       41.02     16.03 o 
  11  -6   8        5.19        1.01     15.21 o 
 -11  -5   8      926.00      904.74     53.95 o 
 -10  -5   8       11.17       14.23     10.86 o 
  -9  -5   8      593.53      588.59     25.93 o 
  -8  -5   8      856.55      830.65     29.02 o 
  -7  -5   8      426.93      455.28     20.14 o 
  -6  -5   8     2642.33     2436.60     51.89 o 
  -5  -5   8     1330.73     1341.38     47.20 o 
  -4  -5   8     1042.42      962.91     19.59 o 
  -3  -5   8     2623.07     2787.03     49.75 o 
  -2  -5   8     2135.86     2218.50     36.04 o 
  -1  -5   8    20513.40    21029.65    272.99 o 
   0  -5   8        2.71        4.92      2.98 o 
   1  -5   8      774.52      844.66     17.42 o 
   2  -5   8     1892.68     1976.23     32.83 o 
   3  -5   8      780.48      819.79     17.93 o 
   4  -5   8     9371.72     9677.43    132.48 o 
   5  -5   8      464.02      509.79     14.47 o 
   6  -5   8     4494.25     4268.11    116.80 o 
   7  -5   8       51.11       46.58      9.65 o 
   8  -5   8      529.65      473.06     22.04 o 
   9  -5   8     1549.84     1455.13     44.61 o 
  10  -5   8      827.14      824.33     57.25 o 
  11  -5   8      526.36      534.13     44.00 o 
 -12  -4   8     1450.02     1451.13     86.45 o 
 -11  -4   8      178.63      204.47     24.72 o 
 -10  -4   8      306.02      342.19     21.55 o 
  -9  -4   8      136.77      176.21     22.46 o 
  -8  -4   8      245.60      217.56     15.82 o 
  -7  -4   8      370.19      340.67     17.21 o 
  -6  -4   8     1367.28     1287.93     44.66 o 
  -5  -4   8     1199.83     1073.14     28.63 o 
  -4  -4   8      276.90      222.20     12.86 o 
  -3  -4   8     4110.59     4679.71     68.18 o 
  -2  -4   8     5737.25     5559.15     78.24 o 
  -1  -4   8      273.52      279.27     12.36 o 
   0  -4   8      203.21      177.31      7.23 o 
   1  -4   8     3989.20     4253.22     61.36 o 
   2  -4   8      567.97      502.42     12.55 o 
   3  -4   8    17510.84    18303.10    239.83 o 
   4  -4   8     2301.36     2351.04     38.73 o 
   5  -4   8     7037.98     6733.14    138.29 o 
   6  -4   8      613.49      572.62     21.22 o 
   7  -4   8      996.74     1008.50     30.93 o 
   8  -4   8     1356.09     1525.62     41.60 o 
   9  -4   8       92.28       80.28     13.46 o 
  10  -4   8        4.16        5.52     10.62 o 
  11  -4   8       10.22       18.37     25.01 o 
 -12  -3   8        0.30       -2.84     20.06 o 
 -11  -3   8      724.62      769.06     40.16 o 
 -10  -3   8      757.36      732.51     29.68 o 
  -9  -3   8      751.53      775.78     29.25 o 
  -8  -3   8     1527.49     1452.01     39.06 o 
  -7  -3   8      156.34      138.02     12.51 o 
  -6  -3   8      640.74      533.29     19.51 o 
  -5  -3   8     4220.88     4145.55     63.16 o 
  -4  -3   8       34.19       60.10      5.68 o 
  -3  -3   8     1578.96     1387.26     25.49 o 
  -2  -3   8      545.01      402.94     10.84 o 
  -1  -3   8    19191.09    20400.18    264.58 o 
   0  -3   8      804.03      904.87     17.82 o 
   1  -3   8     5697.07     6174.48    102.51 o 
   2  -3   8       13.22       14.38      3.35 o 
   3  -3   8       14.14        8.32      3.00 o 
   4  -3   8     8755.08     9065.46    124.18 o 
   5  -3   8       78.40       86.84      9.70 o 
   6  -3   8     3429.84     3233.60     64.72 o 
   7  -3   8      168.40      168.80     14.65 o 
   8  -3   8     2369.77     2359.99     55.22 o 
   9  -3   8     1199.85     1151.83     37.24 o 
  10  -3   8       58.82       71.78     13.82 o 
  11  -3   8        6.74       10.74     23.09 o 
 -12  -2   8     1025.92     1114.00     73.54 o 
 -11  -2   8      825.47      828.16     41.83 o 
 -10  -2   8      285.88      278.18     40.65 o 
  -9  -2   8        4.51       -7.27      7.27 o 
  -8  -2   8       23.99       27.09      8.33 o 
  -7  -2   8       25.30       27.17     12.07 o 
  -6  -2   8      175.79      170.45      9.27 o 
  -5  -2   8     4106.40     3820.06     59.32 o 
  -4  -2   8     1245.00     1163.40     23.36 o 
  -3  -2   8     2879.57     2864.49     44.64 o 
  -2  -2   8     2290.13     2032.96     32.81 o 
  -1  -2   8    30440.68    32760.79    420.22 o 
   0  -2   8       11.91       26.76      6.87 o 
   1  -2   8     1704.09     1748.25     29.07 o 
   2  -2   8     1019.46     1010.59     22.78 o 
   3  -2   8     1011.46      904.43     17.72 o 
   4  -2   8       95.22      123.84      9.77 o 
   5  -2   8     4545.48     4265.14     78.41 o 
   6  -2   8      137.61       86.96     10.17 o 
   7  -2   8       24.99       24.76      8.05 o 
   8  -2   8      210.43      211.49     18.77 o 
   9  -2   8       83.50      135.13     25.84 o 
  10  -2   8      233.70      214.67     30.28 o 
  11  -2   8       33.24       19.64     22.52 o 
 -12  -1   8      451.64      608.41     55.18 o 
 -11  -1   8     1657.69     1623.34     74.50 o 
 -10  -1   8      777.63      810.27     57.71 o 
  -9  -1   8        0.17       -7.54     10.10 o 
  -8  -1   8     1813.46     1715.05     42.81 o 
  -7  -1   8     2167.36     2128.86     48.42 o 
  -6  -1   8     4289.22     3960.16     62.67 o 
  -5  -1   8     2659.32     2653.73     44.51 o 
  -4  -1   8     2654.65     2327.26     40.05 o 
  -3  -1   8      769.51      941.27     22.34 o 
  -2  -1   8     6496.34     6557.46     90.42 o 
  -1  -1   8     6597.57     6937.19     94.86 o 
   0  -1   8       43.05       51.70      7.90 o 
   1  -1   8     6336.44     6642.14     91.51 o 
   2  -1   8     2095.63     2245.81     35.87 o 
   3  -1   8      432.57      472.70     16.44 o 
   4  -1   8    11709.66    12177.05    192.77 o 
   5  -1   8     1260.89     1305.12     38.94 o 
   6  -1   8     4299.51     3907.51    122.24 o 
   7  -1   8       34.00       51.04      9.83 o 
   8  -1   8      191.78      174.97     16.08 o 
   9  -1   8       14.93        0.39      9.25 o 
  10  -1   8       30.21       24.94     17.94 o 
  11  -1   8      287.27      315.51     30.65 o 
 -12   0   8      520.73      574.67     53.64 o 
 -11   0   8     2168.03     2229.13     72.34 o 
 -10   0   8      447.32      495.65     30.30 o 
  -9   0   8        9.10       -4.72     10.65 o 
  -8   0   8       49.23       30.90     11.57 o 
  -7   0   8       27.61       16.72      7.75 o 
  -6   0   8      101.01      131.84      8.98 o 
  -5   0   8     2634.21     2424.67     52.28 o 
  -4   0   8        0.59        5.83      3.38 o 
  -3   0   8      837.77      897.27     18.11 o 
  -2   0   8     1103.58     1091.74     22.95 o 
  -1   0   8     6459.59     6218.98     85.92 o 
   0   0   8       56.90       56.21      5.33 o 
   1   0   8     1600.04     1750.36     33.01 o 
   2   0   8       79.38       69.14      5.00 o 
   3   0   8      558.54      629.94     37.08 o 
   4   0   8     2288.61     2172.72     45.84 o 
   5   0   8     4135.04     3911.44     73.79 o 
   6   0   8      614.43      524.54     25.46 o 
   7   0   8       20.00       21.80      8.45 o 
   8   0   8      268.23      233.41     16.96 o 
   9   0   8       28.54       46.23     15.35 o 
  10   0   8      602.76      488.74     26.15 o 
  11   0   8      117.86      182.18     26.28 o 
 -12   1   8      571.98      576.16     36.93 o 
 -11   1   8     1619.99     1717.66    130.80 o 
 -10   1   8     1635.22     1681.65     97.10 o 
  -9   1   8        0.71       -2.50     10.38 o 
  -8   1   8       85.07       85.48     11.24 o 
  -7   1   8      344.01      330.79     23.54 o 
  -6   1   8     3146.67     3246.85     94.14 o 
  -5   1   8        0.86        3.20      3.77 o 
  -4   1   8     3011.28     3061.69     48.27 o 
  -3   1   8      543.64      565.00     15.68 o 
  -2   1   8     7264.09     7405.26    119.75 o 
  -1   1   8     2417.46     2353.71     36.90 o 
   0   1   8      681.93      627.39     14.20 o 
   1   1   8      464.47      448.88     11.92 o 
   2   1   8       57.29       49.00      5.29 o 
   3   1   8       31.98       16.30      6.90 o 
   4   1   8     9288.68     9227.40    150.95 o 
   5   1   8     3799.22     3572.68     69.34 o 
   6   1   8     1656.25     1629.48     45.71 o 
   7   1   8       65.60       65.12     11.96 o 
   8   1   8      117.99      156.01     16.04 o 
   9   1   8       97.43       72.25     13.10 o 
  10   1   8      275.65      213.93     26.00 o 
  11   1   8      544.14      576.71     38.18 o 
 -12   2   8      759.66      733.10    135.33 o 
 -11   2   8     2769.56     2774.98     83.51 o 
 -10   2   8      342.48      358.32     40.96 o 
  -9   2   8      269.03      244.84     27.05 o 
  -8   2   8      487.20      477.82     21.44 o 
  -7   2   8      189.83      178.00     13.85 o 
  -6   2   8       25.43       33.85      7.85 o 
  -5   2   8     2196.63     2128.51     38.06 o 
  -4   2   8       55.12       83.62      5.53 o 
  -3   2   8      785.53      957.99     25.33 o 
  -2   2   8     4333.88     4341.25     75.62 o 
  -1   2   8     5911.72     6157.53     85.91 o 
   0   2   8      972.47      966.50     19.33 o 
   1   2   8      362.83      456.45     14.02 o 
   2   2   8      225.73      239.54     16.12 o 
   3   2   8     1934.46     1944.97     33.22 o 
   4   2   8     2250.98     2398.63     70.76 o 
   5   2   8     4865.22     4596.94     85.15 o 
   6   2   8      144.86      145.35     17.62 o 
   7   2   8      256.27      230.56     16.66 o 
   8   2   8        0.95        0.73      8.95 o 
   9   2   8      250.77      228.66     19.15 o 
  10   2   8       48.20       38.87     17.13 o 
  11   2   8      459.50      450.04     34.49 o 
 -12   3   8      357.08      300.20     33.20 o 
 -11   3   8     1390.06     1435.97    111.89 o 
 -10   3   8     1478.38     1514.73     94.33 o 
  -9   3   8       10.24        2.36     10.15 o 
  -8   3   8       88.15       92.84     12.27 o 
  -7   3   8     1154.77     1045.70     31.97 o 
  -6   3   8     3525.39     3606.66     71.95 o 
  -5   3   8        1.63        7.36      5.61 o 
  -4   3   8     3433.62     3343.00     63.72 o 
  -3   3   8      143.12      155.33     10.19 o 
  -2   3   8     4417.60     4437.57     77.99 o 
  -1   3   8      963.67      951.08     20.93 o 
   0   3   8     4845.04     4918.03     71.20 o 
   1   3   8     1195.83     1173.39     23.19 o 
   2   3   8      943.58     1005.93     21.01 o 
   3   3   8      929.72      887.27     19.30 o 
   4   3   8     4529.43     4414.24     95.69 o 
   5   3   8     3750.10     3369.73     85.97 o 
   6   3   8     3094.49     3126.83     81.98 o 
   7   3   8       10.76        5.55      8.16 o 
   8   3   8      305.56      303.79     20.01 o 
   9   3   8      354.77      341.12     27.88 o 
  10   3   8        2.44       -6.76     14.61 o 
 -11   4   8      792.69      748.62     44.19 o 
 -10   4   8      175.00      199.14     24.01 o 
  -9   4   8       94.00       90.91     14.96 o 
  -8   4   8      308.15      292.11     18.05 o 
  -7   4   8      500.83      460.67     40.11 o 
  -6   4   8      399.43      413.81     19.76 o 
  -5   4   8     1181.00     1285.48     72.25 o 
  -4   4   8       29.25       31.45      7.22 o 
  -3   4   8      626.50      633.46     20.77 o 
  -2   4   8     1208.19     1130.77     28.61 o 
  -1   4   8    11747.02    11975.18    160.98 o 
   0   4   8     1348.97     1370.49     25.95 o 
   1   4   8     1192.74     1318.17     25.73 o 
   2   4   8     1163.22     1298.41     31.64 o 
   3   4   8      209.52      162.98     11.13 o 
   4   4   8      522.95      445.77     18.39 o 
   5   4   8     7969.85     7915.34    135.85 o 
   6   4   8      301.71      261.57     20.35 o 
   7   4   8      107.33      122.07     14.21 o 
   8   4   8      382.16      351.87     21.54 o 
   9   4   8      692.99      686.67     47.42 o 
  10   4   8        6.30       -5.51     22.98 o 
 -11   5   8      207.85      244.69     39.65 o 
 -10   5   8      895.34      885.93     41.30 o 
  -9   5   8       66.69       37.12     11.49 o 
  -8   5   8      113.78      127.29     24.82 o 
  -7   5   8      764.65      661.53     26.08 o 
  -6   5   8     2060.56     1976.60     58.07 o 
  -5   5   8     1052.55     1069.23     31.17 o 
  -4   5   8     5262.47     5581.34    108.34 o 
  -3   5   8       14.63       16.46      6.76 o 
  -2   5   8     1887.61     1610.63     38.23 o 
  -1   5   8     2710.91     2918.00     46.53 o 
   0   5   8      786.81      622.83     15.97 o 
   1   5   8       59.93       65.32      6.39 o 
   2   5   8      280.32      272.56     10.95 o 
   3   5   8      108.64      119.11     13.38 o 
   4   5   8     3031.70     2852.31     65.25 o 
   5   5   8     2644.27     2564.29     56.34 o 
   6   5   8      207.01      171.53     14.91 o 
   7   5   8       25.35       33.47     10.34 o 
   8   5   8       86.77       93.18     14.10 o 
   9   5   8      672.23      633.95     38.70 o 
  10   5   8       89.75       86.58     26.36 o 
 -11   6   8      514.53      472.00     49.11 o 
 -10   6   8       51.19       50.96     26.59 o 
  -9   6   8       25.84       36.69     11.55 o 
  -8   6   8      431.03      426.06     22.54 o 
  -7   6   8      335.66      272.17     18.59 o 
  -6   6   8        6.34        2.29      7.14 o 
  -5   6   8     2022.68     2063.59     48.01 o 
  -4   6   8      197.11      196.71     13.31 o 
  -3   6   8      381.00      352.16     18.81 o 
  -2   6   8      721.32      738.32     39.82 o 
  -1   6   8     5108.14     5077.12     89.65 o 
   0   6   8      655.42      608.92     17.86 o 
   1   6   8      115.16      116.97      8.29 o 
   2   6   8      175.68      205.46     10.10 o 
   3   6   8       32.22       41.06      7.99 o 
   4   6   8     4747.74     4710.56     88.21 o 
   5   6   8     5771.28     5612.39    103.38 o 
   6   6   8     3132.82     3102.46    117.27 o 
   7   6   8       39.70       58.13     11.95 o 
   8   6   8      165.97      206.12     25.89 o 
   9   6   8       72.27       41.01     33.74 o 
 -11   7   8        2.04       14.22     23.90 o 
 -10   7   8      702.12      714.47     39.36 o 
  -9   7   8       34.74       18.33     14.50 o 
  -8   7   8      967.42      967.72     34.02 o 
  -7   7   8       15.80       27.36     12.04 o 
  -6   7   8      631.61      556.03     24.40 o 
  -5   7   8      108.74      106.88     12.23 o 
  -4   7   8       51.34       64.59     10.11 o 
  -3   7   8       48.22       61.12      9.11 o 
  -2   7   8     8761.29     8496.18    275.94 o 
  -1   7   8       56.34       69.30      8.73 o 
   0   7   8     3930.80     3894.37     72.81 o 
   1   7   8       45.20       54.81      9.73 o 
   2   7   8      178.33      167.87      8.91 o 
   3   7   8      242.44      247.77     14.71 o 
   4   7   8     2532.31     2417.78     54.03 o 
   5   7   8     2779.85     2717.18     60.55 o 
   6   7   8     1163.93     1180.74     39.23 o 
   7   7   8      366.16      352.26     23.38 o 
   8   7   8       14.34       10.45     15.21 o 
   9   7   8     1216.53     1219.14     54.91 o 
 -11   8   8      703.47      893.37     66.47 o 
 -10   8   8        1.57      -13.56     13.56 o 
  -9   8   8       23.09       34.81     30.78 o 
  -8   8   8      350.78      346.30     42.54 o 
  -7   8   8     1015.64     1019.50     35.44 o 
  -6   8   8     1917.83     1811.22     64.84 o 
  -5   8   8       17.24       15.67      7.94 o 
  -4   8   8       13.98       10.52     11.99 o 
  -3   8   8       33.74       42.98      8.74 o 
  -2   8   8      464.62      435.84     18.89 o 
  -1   8   8     4373.18     4011.77     76.18 o 
   0   8   8       64.13       80.41      9.54 o 
   1   8   8      238.77      248.64     12.21 o 
   2   8   8       53.65       69.29      9.92 o 
   3   8   8      186.30      187.26     13.78 o 
   4   8   8     5897.99     5879.31    107.42 o 
   5   8   8      414.65      425.12     22.03 o 
   6   8   8      575.59      615.05     26.62 o 
   7   8   8      287.07      274.22     26.71 o 
   8   8   8     1189.80     1245.60     83.19 o 
   9   8   8      362.06      349.45     33.53 o 
 -10   9   8      160.59      221.35     27.41 o 
  -9   9   8     1153.28     1241.66     52.71 o 
  -8   9   8      534.17      562.16     33.50 o 
  -7   9   8     1435.43     1503.25     55.42 o 
  -6   9   8      189.35      203.37     17.63 o 
  -5   9   8      717.83      742.78     46.36 o 
  -4   9   8        0.17        2.03      7.32 o 
  -3   9   8     6622.68     6673.46    118.04 o 
  -2   9   8     1357.21     1349.50     36.20 o 
  -1   9   8     1445.03     1381.86     36.45 o 
   0   9   8     4758.81     4445.41     83.35 o 
   1   9   8        2.65        8.19      6.15 o 
   2   9   8      171.02      192.12     15.32 o 
   3   9   8      637.12      616.27     23.95 o 
   4   9   8     1031.04      997.33     40.14 o 
   5   9   8      427.21      413.88     21.64 o 
   6   9   8      517.53      458.96     35.78 o 
   7   9   8        3.88        7.42     13.16 o 
   8   9   8       95.64       98.85     40.69 o 
 -10  10   8       11.87       15.53     17.13 o 
  -9  10   8      860.87      928.78     46.41 o 
  -8  10   8      207.91      227.88     26.46 o 
  -7  10   8      110.51      111.69     19.67 o 
  -6  10   8     1398.94     1454.84     53.93 o 
  -5  10   8       77.70       57.60     11.19 o 
  -4  10   8      661.34      705.24     26.95 o 
  -3  10   8      374.75      323.90     18.23 o 
  -2  10   8     5827.18     5839.51    218.85 o 
  -1  10   8     4495.62     4167.00     80.69 o 
   0  10   8      274.43      235.33     14.94 o 
   1  10   8     7786.93     7564.61    130.80 o 
   2  10   8      184.63      163.19     18.58 o 
   3  10   8      602.48      604.95     24.47 o 
   4  10   8     1156.29     1103.17     35.05 o 
   5  10   8        5.11       -2.26      8.71 o 
   6  10   8       55.89       46.62     16.05 o 
   7  10   8      260.76      237.23     27.61 o 
   8  10   8      699.02      781.73     63.32 o 
  -9  11   8      836.96      849.19     45.07 o 
  -8  11   8     1210.25     1252.52    102.90 o 
  -7  11   8       20.50       32.06     14.75 o 
  -6  11   8      473.42      494.24     31.94 o 
  -5  11   8      420.30      426.95     29.07 o 
  -4  11   8       62.99       86.47     22.70 o 
  -3  11   8      690.23      673.01     33.87 o 
  -2  11   8      143.85      133.58     13.71 o 
  -1  11   8     1525.48     1429.50     60.87 o 
   0  11   8     1679.21     1648.30     42.64 o 
   1  11   8      113.02      107.86     16.75 o 
   2  11   8     1625.86     1736.93     55.82 o 
   3  11   8      407.00      416.74     29.51 o 
   4  11   8      134.77      142.28     15.62 o 
   5  11   8       86.85       69.66     13.05 o 
   6  11   8        0.01        0.38     13.21 o 
   7  11   8       46.42       50.70     18.61 o 
  -9  12   8     1078.89     1209.51     55.79 o 
  -8  12   8      786.43      798.71     44.06 o 
  -7  12   8      402.13      434.87     31.81 o 
  -6  12   8      208.79      274.67     44.50 o 
  -5  12   8      955.40     1019.23     45.27 o 
  -4  12   8       31.68       39.38     14.03 o 
  -3  12   8       16.76       16.95      9.15 o 
  -2  12   8     2086.44     2125.59     51.97 o 
  -1  12   8      424.96      386.94     20.00 o 
   0  12   8      629.39      679.58     27.48 o 
   1  12   8     1768.37     1725.98     44.89 o 
   2  12   8      110.83      104.88     16.18 o 
   3  12   8        9.33        2.45     10.08 o 
   4  12   8       85.82       93.57     17.04 o 
   5  12   8       27.96       31.72     14.71 o 
   6  12   8       28.56       20.57     15.46 o 
  -8  13   8      801.00      809.14     66.24 o 
  -7  13   8      109.83      105.26     21.27 o 
  -6  13   8       98.92      143.42     22.94 o 
  -5  13   8      184.44      184.58     23.72 o 
  -4  13   8       40.61       72.09     27.43 o 
  -3  13   8      117.70      125.90     19.00 o 
  -2  13   8      177.87      218.66     22.26 o 
  -1  13   8      816.29      800.84     29.68 o 
   0  13   8     1234.98     1180.26     49.16 o 
   1  13   8      480.66      482.71     32.20 o 
   2  13   8     1004.11     1013.10     42.59 o 
   3  13   8      979.18      881.04     39.43 o 
   4  13   8      173.44      144.41     20.15 o 
   5  13   8      134.89      172.29     33.51 o 
   6  13   8      324.36      454.56     47.72 o 
  -8  14   8      514.55      601.73     40.47 o 
  -7  14   8      414.77      463.76     35.77 o 
  -6  14   8      463.96      502.45     34.93 o 
  -5  14   8     1229.73     1311.80     96.56 o 
  -4  14   8      417.77      439.45     32.41 o 
  -3  14   8       84.17       47.76     15.76 o 
  -2  14   8     1806.11     1772.22     61.11 o 
  -1  14   8       69.23       80.29     16.08 o 
   0  14   8      654.00      661.40     27.99 o 
   1  14   8      863.13      866.96     62.13 o 
   2  14   8      440.17      440.99     29.04 o 
   3  14   8        0.84       14.51     12.17 o 
   4  14   8      829.92      832.39     42.20 o 
   5  14   8        5.13       13.83     21.36 o 
  -7  15   8        1.28       14.12     30.59 o 
  -6  15   8      154.74      186.28     26.29 o 
  -5  15   8        9.05       39.14     16.74 o 
  -4  15   8      809.80      810.31     42.95 o 
  -3  15   8     1411.63     1411.45     75.08 o 
  -2  15   8       34.30       35.67     15.49 o 
  -1  15   8     3220.48     3270.77     91.56 o 
   0  15   8      454.05      398.83     44.23 o 
   1  15   8        5.96       11.87     12.39 o 
   2  15   8     1005.03     1043.07     58.64 o 
   3  15   8      972.13      875.17     41.91 o 
   4  15   8      792.49      958.38     66.32 o 
  -6  16   8      607.23      641.64     42.28 o 
  -5  16   8     1647.88     1661.99     72.28 o 
  -4  16   8      368.76      316.48     30.04 o 
  -3  16   8        3.29      -10.02     12.90 o 
  -2  16   8     1908.45     2040.98     70.57 o 
  -1  16   8      152.09      135.90     21.95 o 
   0  16   8      272.44      304.47     36.12 o 
   1  16   8     1040.12     1139.59     68.93 o 
   2  16   8        4.76        4.61     17.83 o 
   3  16   8        0.67       37.96     23.82 o 
  -4  17   8      387.98      386.12     33.15 o 
  -3  17   8      412.14      403.09     33.72 o 
  -2  17   8      354.36      345.07     31.70 o 
  -1  17   8     1593.92     1611.61     61.92 o 
   0  17   8        0.50       -9.07     19.29 o 
   1  17   8       72.64       93.76     27.36 o 
  -2 -23   9        9.97       28.87     16.92 o 
  -1 -23   9      216.62      240.70     28.53 o 
   0 -23   9      225.81      239.57     28.67 o 
   1 -23   9       13.51       17.53     15.50 o 
   2 -23   9      313.91      320.51     28.58 o 
   3 -23   9      125.05      136.85     22.88 o 
   4 -23   9      928.07     1016.15     70.26 o 
  -3 -22   9        6.42       -3.66     15.14 o 
  -2 -22   9       28.86       36.94     22.21 o 
  -1 -22   9       11.27        6.57     15.46 o 
   0 -22   9       17.12        6.08     14.75 o 
   1 -22   9     1680.29     1585.91     61.88 o 
   2 -22   9        0.92       17.29     14.29 o 
   3 -22   9       37.20       43.42     11.79 o 
   4 -22   9      685.59      705.89     32.95 o 
   5 -22   9      757.23      803.20     56.90 o 
  -5 -21   9      922.50      997.96     50.04 o 
  -4 -21   9      517.88      614.00     61.86 o 
  -3 -21   9      502.42      429.08     49.45 o 
  -2 -21   9       17.68       28.01     16.00 o 
  -1 -21   9      244.91      259.00     28.42 o 
   0 -21   9       75.16       55.57     16.62 o 
   1 -21   9        5.16       24.15     14.21 o 
   2 -21   9      744.83      788.93     41.30 o 
   3 -21   9       24.56       21.27     12.97 o 
   4 -21   9      454.90      450.90     26.25 o 
   5 -21   9        4.25       15.36     12.43 o 
   6 -21   9      695.47      653.11     32.17 o 
  -6 -20   9        2.28       -4.76     17.98 o 
  -5 -20   9     1592.67     1746.08     86.26 o 
  -4 -20   9     2060.84     1997.66     69.98 o 
  -3 -20   9      706.52      751.08     40.69 o 
  -2 -20   9     1604.90     1580.18     61.06 o 
  -1 -20   9       81.30       68.58     20.86 o 
   0 -20   9       73.56       60.79     16.65 o 
   1 -20   9        5.93        2.92     12.20 o 
   2 -20   9      402.26      433.05     24.87 o 
   3 -20   9      308.93      276.51     22.17 o 
   4 -20   9       17.97       27.44     12.55 o 
   5 -20   9      673.94      656.88     30.88 o 
   6 -20   9      433.75      454.94     32.35 o 
   7 -20   9       39.71       50.80     14.79 o 
  -6 -19   9       98.43       57.36     18.32 o 
  -5 -19   9      496.87      521.24     34.21 o 
  -4 -19   9     1055.07     1009.46     46.60 o 
  -3 -19   9      727.32      740.30     76.77 o 
  -2 -19   9      109.88      157.04     23.94 o 
  -1 -19   9      212.14      192.12     26.78 o 
   0 -19   9      338.33      330.69     26.57 o 
   1 -19   9      123.77      114.35     18.53 o 
   2 -19   9      580.21      613.89     27.79 o 
   3 -19   9      295.00      273.98     24.38 o 
   4 -19   9      252.81      220.07     19.91 o 
   5 -19   9      101.27       99.11     16.03 o 
   6 -19   9      292.08      255.23     21.99 o 
   7 -19   9      870.42      753.01     33.58 o 
   8 -19   9       50.19       50.82     15.08 o 
  -7 -18   9        6.13       10.41     11.20 o 
  -6 -18   9       30.12       12.75     11.65 o 
  -5 -18   9     1589.00     1632.92     60.26 o 
  -4 -18   9     1137.70     1034.08     45.83 o 
  -3 -18   9     1277.48     1271.51     50.46 o 
  -2 -18   9     1969.83     1833.25     62.19 o 
  -1 -18   9     2191.99     1895.52     62.65 o 
   0 -18   9       16.32        8.67     20.44 o 
   1 -18   9     1174.23     1107.97     35.61 o 
   2 -18   9      703.74      698.00     28.15 o 
   3 -18   9       38.17       35.11     11.21 o 
   4 -18   9      472.93      457.64     24.56 o 
   5 -18   9     1273.43     1194.33     39.87 o 
   6 -18   9        1.24        6.59     11.06 o 
   7 -18   9      185.24      180.33     19.61 o 
   8 -18   9      131.53      118.15     22.96 o 
  -8 -17   9       42.50       36.12     14.49 o 
  -7 -17   9      388.48      336.93     29.65 o 
  -6 -17   9       22.79       41.98     12.89 o 
  -5 -17   9      122.53      146.10     22.88 o 
  -4 -17   9     1259.92     1131.19    109.43 o 
  -3 -17   9     1112.74     1039.27     44.01 o 
  -2 -17   9      779.31      796.17     37.31 o 
  -1 -17   9      552.63      491.55     29.35 o 
   0 -17   9     2125.54     1980.49     62.76 o 
   1 -17   9      182.22      201.50     21.83 o 
   2 -17   9      229.88      270.45     25.15 o 
   3 -17   9      773.92      782.49     35.66 o 
   4 -17   9       19.64       -1.47      8.88 o 
   5 -17   9      171.92      178.84     17.92 o 
   6 -17   9     1803.51     1741.91     49.09 o 
   7 -17   9     2373.46     2123.22     64.91 o 
   8 -17   9      585.16      624.58     38.36 o 
   9 -17   9      197.47      180.55     27.14 o 
  -8 -16   9      101.18       97.20     14.27 o 
  -7 -16   9      211.70      190.66     19.32 o 
  -6 -16   9      543.90      489.76     25.66 o 
  -5 -16   9      397.02      330.52     21.08 o 
  -4 -16   9     1046.68     1059.21     44.68 o 
  -3 -16   9     1164.11     1066.85     43.04 o 
  -2 -16   9     1541.50     1453.78     50.72 o 
  -1 -16   9       10.26       13.72     11.57 o 
   0 -16   9      309.90      312.39     17.70 o 
   1 -16   9      929.56      935.32     30.26 o 
   2 -16   9      147.46      152.33     14.85 o 
   3 -16   9     1089.74     1112.43     76.43 o 
   4 -16   9       35.89       36.23     10.34 o 
   5 -16   9     1588.82     1424.80     41.90 o 
   6 -16   9       67.88       84.60     13.72 o 
   7 -16   9      545.68      516.06     26.73 o 
   8 -16   9      155.76      172.70     24.76 o 
   9 -16   9        0.29       -6.64     14.12 o 
  -9 -15   9      759.69      769.36     88.72 o 
  -8 -15   9      258.31      265.64     19.17 o 
  -7 -15   9      934.70      926.21     34.68 o 
  -6 -15   9      467.02      513.87     25.66 o 
  -5 -15   9      251.48      236.39     17.37 o 
  -4 -15   9     2847.23     2763.76     61.69 o 
  -3 -15   9     3973.42     3840.40     76.70 o 
  -2 -15   9       46.15       38.36      8.51 o 
  -1 -15   9      284.06      243.48     19.98 o 
   0 -15   9      108.91      136.62     15.94 o 
   1 -15   9     2086.67     2054.47     48.10 o 
   2 -15   9        0.99        3.35      6.80 o 
   3 -15   9       49.30       54.20     11.11 o 
   4 -15   9      541.32      554.90     33.16 o 
   5 -15   9     1239.72     1112.79     35.37 o 
   6 -15   9     4426.69     4513.37     91.84 o 
   7 -15   9      382.83      359.77     33.03 o 
   8 -15   9       97.17       84.21     18.87 o 
   9 -15   9       62.39       47.52     30.59 o 
  10 -15   9      518.37      551.73     39.01 o 
  -9 -14   9      562.93      604.48     37.84 o 
  -8 -14   9      362.85      406.52     26.64 o 
  -7 -14   9       15.16       23.23     10.65 o 
  -6 -14   9      209.67      220.62     18.07 o 
  -5 -14   9      744.60      694.59     53.66 o 
  -4 -14   9      411.92      410.10     20.66 o 
  -3 -14   9     4248.13     4027.03     78.64 o 
  -2 -14   9      135.13      159.51     13.16 o 
  -1 -14   9       73.56       72.01     13.72 o 
   0 -14   9     4365.75     4335.38     81.19 o 
   1 -14   9     1266.28     1228.59     33.67 o 
   2 -14   9        4.57        9.73      6.93 o 
   3 -14   9     1074.81     1090.01     37.93 o 
   4 -14   9      153.24      149.50     14.90 o 
   5 -14   9       84.37       90.50     12.63 o 
   6 -14   9       48.44       55.29     11.51 o 
   7 -14   9     1799.96     1732.30     47.46 o 
   8 -14   9       56.78       83.72     18.47 o 
   9 -14   9       10.00       -8.21     17.83 o 
  10 -14   9      795.58      754.57     43.32 o 
  -9 -13   9     1858.62     1889.41     54.52 o 
  -8 -13   9     1052.69      971.16     35.53 o 
  -7 -13   9      149.39      170.34     17.19 o 
  -6 -13   9       31.37       31.79      9.92 o 
  -5 -13   9       38.94        7.59      7.27 o 
  -4 -13   9     2130.49     2045.61     48.45 o 
  -3 -13   9     1414.99     1343.40     63.52 o 
  -2 -13   9     6385.93     6175.60    108.12 o 
  -1 -13   9      257.27      243.80     10.99 o 
   0 -13   9     1497.05     1505.97     58.44 o 
   1 -13   9     2483.25     2375.28     63.99 o 
   2 -13   9     1931.66     1801.60     42.63 o 
   3 -13   9       98.86      131.51     13.07 o 
   4 -13   9     1712.45     1749.25     43.40 o 
   5 -13   9      453.63      448.88     21.18 o 
   6 -13   9     4352.41     4415.80     87.12 o 
   7 -13   9      121.31      131.70     19.50 o 
   8 -13   9      687.56      781.21     39.67 o 
   9 -13   9      777.19      798.31     96.71 o 
  10 -13   9      469.12      489.70     35.42 o 
 -10 -12   9      800.36      825.38     45.46 o 
  -9 -12   9      644.76      693.79     31.20 o 
  -8 -12   9      225.80      241.82     19.29 o 
  -7 -12   9      105.48      101.38     16.63 o 
  -6 -12   9      527.58      514.36     23.25 o 
  -5 -12   9      816.40      804.36     27.94 o 
  -4 -12   9        1.29        3.56      6.36 o 
  -3 -12   9     3185.87     2974.35     60.61 o 
  -2 -12   9      110.71      102.96     10.16 o 
  -1 -12   9       25.38       18.65      4.75 o 
   0 -12   9     1462.12     1374.62     27.47 o 
   1 -12   9     6166.40     6134.17    106.18 o 
   2 -12   9      298.29      312.25     15.31 o 
   3 -12   9       43.56       74.38     12.14 o 
   4 -12   9       11.24       40.24      8.81 o 
   5 -12   9     1464.97     1506.03     39.62 o 
   6 -12   9        9.15       12.64      7.79 o 
   7 -12   9     1711.76     1744.34     79.65 o 
   8 -12   9       10.18       17.11     12.98 o 
   9 -12   9       62.83       38.69     16.77 o 
  10 -12   9       66.58       42.55     19.33 o 
  11 -12   9      570.17      602.65     40.10 o 
 -10 -11   9        7.10        2.75     13.67 o 
  -9 -11   9      998.72     1068.68     37.97 o 
  -8 -11   9      696.97      793.29     31.36 o 
  -7 -11   9      152.94      135.43     14.92 o 
  -6 -11   9      197.67      181.22     15.25 o 
  -5 -11   9      430.97      473.14     21.94 o 
  -4 -11   9     2455.02     2254.62     50.17 o 
  -3 -11   9       96.23      115.27     10.74 o 
  -2 -11   9     1436.31     1318.28     32.73 o 
  -1 -11   9     2566.68     2736.88     45.20 o 
   0 -11   9     2716.79     2645.11     58.56 o 
   1 -11   9     2017.90     1983.49     34.98 o 
   2 -11   9     3765.44     3492.07     66.56 o 
   3 -11   9     1264.85     1328.67     33.81 o 
   4 -11   9      950.84      846.43     26.21 o 
   5 -11   9       44.29       36.22      8.65 o 
   6 -11   9     7108.89     7385.39    129.05 o 
   7 -11   9      228.23      226.50     22.14 o 
   8 -11   9      282.15      248.26     31.35 o 
   9 -11   9      203.96      223.97     25.46 o 
  10 -11   9      907.05     1074.79     68.78 o 
  11 -11   9       26.14       42.52     19.13 o 
 -10 -10   9      119.48      144.40     29.59 o 
  -9 -10   9      667.66      724.74     31.01 o 
  -8 -10   9       28.08       36.42     11.02 o 
  -7 -10   9      227.13      195.79     16.44 o 
  -6 -10   9        4.23       -0.86      6.70 o 
  -5 -10   9       20.71       22.27      7.18 o 
  -4 -10   9        2.10       19.67      6.61 o 
  -3 -10   9     5373.88     5246.32     92.98 o 
  -2 -10   9       35.09       20.62      4.27 o 
  -1 -10   9     1138.05     1127.16     23.26 o 
   0 -10   9     3945.98     4027.63     61.37 o 
   1 -10   9     3320.01     2970.14     48.00 o 
   2 -10   9      509.23      456.25     15.48 o 
   3 -10   9     6182.08     6842.29     99.75 o 
   4 -10   9     1263.28     1343.31     46.50 o 
   5 -10   9      825.18      824.98     77.25 o 
   6 -10   9       27.06       25.08      8.32 o 
   7 -10   9     4951.33     4711.70    114.58 o 
   8 -10   9      952.93      910.20     41.65 o 
   9 -10   9        5.11       -1.09     11.44 o 
  10 -10   9       33.64       59.20     17.35 o 
  11 -10   9      441.77      502.44     37.12 o 
 -11  -9   9       52.11       46.73     18.28 o 
 -10  -9   9       82.81       83.20     15.11 o 
  -9  -9   9     2410.20     2490.44     61.58 o 
  -8  -9   9     1706.86     1744.05     68.66 o 
  -7  -9   9      407.47      440.70     39.31 o 
  -6  -9   9       11.45        6.72      7.06 o 
  -5  -9   9      226.49      196.12     20.43 o 
  -4  -9   9     2438.63     2331.86     51.50 o 
  -3  -9   9      417.58      505.63     18.24 o 
  -2  -9   9     3086.26     2681.27     44.60 o 
  -1  -9   9      252.30      266.04     14.33 o 
   0  -9   9      148.45       91.05      7.89 o 
   1  -9   9     2410.43     2382.15     39.83 o 
   2  -9   9     4519.06     4421.20     66.09 o 
   3  -9   9     1144.29     1169.50     23.77 o 
   4  -9   9     2748.29     2646.83     44.47 o 
   5  -9   9       27.52       22.00      6.80 o 
   6  -9   9     3553.12     3505.49     88.87 o 
   7  -9   9        7.61        4.14     10.30 o 
   8  -9   9       49.67       27.82     12.99 o 
   9  -9   9      188.55      172.89     22.86 o 
  10  -9   9      309.54      357.60     28.94 o 
  11  -9   9      143.64      220.16     28.14 o 
 -11  -8   9        0.42       18.60     16.71 o 
 -10  -8   9       19.64        7.78     11.50 o 
  -9  -8   9      887.32      915.08     33.96 o 
  -8  -8   9     1423.41     1317.57     39.27 o 
  -7  -8   9     2278.65     2147.00     53.69 o 
  -6  -8   9     1061.53      974.98     66.11 o 
  -5  -8   9       63.51       58.12      8.53 o 
  -4  -8   9     1087.82     1003.80     27.92 o 
  -3  -8   9     4078.66     3855.04     57.98 o 
  -2  -8   9     1011.81     1091.73     25.25 o 
  -1  -8   9     1990.61     2153.52     36.63 o 
   0  -8   9     1171.80     1203.87     24.03 o 
   1  -8   9     4082.45     3715.03     56.37 o 
   2  -8   9     1926.34     2400.84     39.68 o 
   3  -8   9       63.66       84.89      6.47 o 
   4  -8   9      125.81      169.27      8.98 o 
   5  -8   9      200.04      205.95     33.64 o 
   6  -8   9      113.92      110.45     15.59 o 
   7  -8   9     8219.05     7919.88    171.61 o 
   8  -8   9        2.01        6.28     11.39 o 
   9  -8   9      358.98      336.32     28.16 o 
  10  -8   9       20.01       30.52     37.92 o 
  11  -8   9      290.97      336.18     32.07 o 
 -11  -7   9        0.11        8.77     15.08 o 
 -10  -7   9      576.63      626.24     29.00 o 
  -9  -7   9        6.44       -8.95      8.95 o 
  -8  -7   9     3028.75     2869.95     64.38 o 
  -7  -7   9      938.13      887.73     29.47 o 
  -6  -7   9      107.19      106.92     11.61 o 
  -5  -7   9      637.67      623.60     21.61 o 
  -4  -7   9     1921.44     1829.24     56.39 o 
  -3  -7   9      533.21      448.86     14.36 o 
  -2  -7   9      613.82      716.25     16.54 o 
  -1  -7   9        1.38        4.90      3.47 o 
   0  -7   9      555.45      446.02     12.46 o 
   1  -7   9     1158.75     1053.73     21.32 o 
   2  -7   9     2770.74     2642.70     42.61 o 
   3  -7   9      404.56      432.98     16.53 o 
   4  -7   9        2.88        6.69      4.06 o 
   5  -7   9      440.66      425.70     13.81 o 
   6  -7   9     1723.01     1720.05     41.13 o 
   7  -7   9      562.47      592.87     30.86 o 
   8  -7   9       39.46       35.36     21.17 o 
   9  -7   9       47.94       92.23     18.42 o 
  10  -7   9     1024.37     1059.01     47.75 o 
  11  -7   9        2.40        4.71     14.22 o 
 -11  -6   9      255.29      245.94     27.90 o 
 -10  -6   9        8.90        7.14     11.16 o 
  -9  -6   9     1090.98     1115.00     36.76 o 
  -8  -6   9      755.13      712.10     27.58 o 
  -7  -6   9     1173.27     1118.53     37.77 o 
  -6  -6   9     1535.67     1333.75     35.09 o 
  -5  -6   9     1484.87     1421.25     35.07 o 
  -4  -6   9     2170.74     1962.17     38.18 o 
  -3  -6   9     1006.25      767.80     18.91 o 
  -2  -6   9      217.74      268.45      9.67 o 
  -1  -6   9      158.80      198.73      8.19 o 
   0  -6   9      148.27      179.89     13.71 o 
   1  -6   9     2338.11     1920.64     32.68 o 
   2  -6   9      104.76      222.94     14.80 o 
   3  -6   9        5.19       10.47      3.67 o 
   4  -6   9      464.16      449.00     13.45 o 
   5  -6   9      136.11      155.04      9.31 o 
   6  -6   9     1613.26     1675.68     40.62 o 
   7  -6   9      807.99      817.19     27.89 o 
   8  -6   9      331.01      293.17     24.39 o 
   9  -6   9      241.05      225.34     24.82 o 
  10  -6   9       25.68       44.53     17.06 o 
  11  -6   9     1137.75     1060.51     49.94 o 
 -11  -5   9      130.88      159.78     23.30 o 
 -10  -5   9     2577.94     2624.13    110.13 o 
  -9  -5   9      567.44      540.95     46.05 o 
  -8  -5   9     1778.75     1726.16     44.67 o 
  -7  -5   9        1.50        1.37      6.03 o 
  -6  -5   9      657.65      632.89     34.51 o 
  -5  -5   9     4510.56     4386.29     79.87 o 
  -4  -5   9     2264.49     2317.09     38.72 o 
  -3  -5   9      148.52       52.08      4.95 o 
  -2  -5   9      524.29      512.95     13.24 o 
  -1  -5   9     1754.89     1618.60     28.25 o 
   0  -5   9     5065.02     5091.37     72.81 o 
   1  -5   9      158.67      211.25      8.38 o 
   2  -5   9     2506.63     3125.40     48.37 o 
   3  -5   9     3769.19     4239.62     63.19 o 
   4  -5   9     1796.67     1782.07     39.74 o 
   5  -5   9     2931.31     2826.96     56.82 o 
   6  -5   9      799.25      835.99     31.47 o 
   7  -5   9     6601.35     6411.03    114.70 o 
   8  -5   9     3440.50     3340.31     70.76 o 
   9  -5   9     1107.96      985.34     33.91 o 
  10  -5   9     1305.64     1209.25     92.37 o 
  11  -5   9       48.96       76.10     27.97 o 
 -11  -4   9      972.19     1033.79     50.76 o 
 -10  -4   9      601.88      546.08     26.40 o 
  -9  -4   9     2591.28     2647.76     67.00 o 
  -8  -4   9      159.70      150.51     14.98 o 
  -7  -4   9      459.07      466.82     25.88 o 
  -6  -4   9      399.10      397.58     17.27 o 
  -5  -4   9        4.42        9.43      4.35 o 
  -4  -4   9     3206.91     2998.36     48.06 o 
  -3  -4   9       53.97       94.20      6.48 o 
  -2  -4   9        8.52       23.31      7.06 o 
  -1  -4   9      312.38      211.15      8.33 o 
   0  -4   9       54.65       86.95      6.10 o 
   1  -4   9    14871.13    15099.06    199.11 o 
   2  -4   9     2319.54     2575.93     41.09 o 
   3  -4   9     3173.58     3180.27     49.29 o 
   4  -4   9       80.63       80.79      5.93 o 
   5  -4   9     1806.67     1664.63     38.90 o 
   6  -4   9     4523.61     4455.94    100.74 o 
   7  -4   9      212.38      180.26     14.94 o 
   8  -4   9     5543.88     5519.49    104.06 o 
   9  -4   9       56.80       68.92     12.68 o 
  10  -4   9       88.90       86.66     14.42 o 
  11  -4   9      529.82      546.85     35.73 o 
 -12  -3   9        2.66        6.07     20.67 o 
 -11  -3   9      135.26      161.24     23.42 o 
 -10  -3   9      196.14      231.78     25.28 o 
  -9  -3   9       11.32       10.94      9.23 o 
  -8  -3   9     1736.18     1626.93     42.15 o 
  -7  -3   9     3346.46     3182.58     84.49 o 
  -6  -3   9       11.66        3.30      5.01 o 
  -5  -3   9     2598.64     2529.40     38.12 o 
  -4  -3   9       13.54       24.68      5.48 o 
  -3  -3   9       46.38       18.92      3.93 o 
  -2  -3   9      383.69      333.60     10.17 o 
  -1  -3   9       58.29       86.19      5.94 o 
   0  -3   9      104.31      122.29      6.48 o 
   1  -3   9       35.17       20.34      3.78 o 
   2  -3   9     9257.43     9185.21    124.92 o 
   3  -3   9      500.00      488.03     12.56 o 
   4  -3   9     1321.64     1293.57     35.45 o 
   5  -3   9       37.91       47.86     11.50 o 
   6  -3   9      893.54      888.58     39.49 o 
   7  -3   9     4213.06     4051.44     80.01 o 
   8  -3   9      296.25      306.47     18.98 o 
   9  -3   9      862.10      776.74     30.51 o 
  10  -3   9      493.49      522.63     27.07 o 
  11  -3   9      276.20      268.61     33.01 o 
 -12  -2   9      148.82      157.46     35.58 o 
 -11  -2   9      897.35     1068.89     48.25 o 
 -10  -2   9     2318.40     2345.99     72.87 o 
  -9  -2   9     2520.69     2425.42     71.72 o 
  -8  -2   9       80.95       76.59     11.00 o 
  -7  -2   9     2077.88     2031.00     46.37 o 
  -6  -2   9     2847.81     2467.23    134.84 o 
  -5  -2   9      108.50      109.41      7.81 o 
  -4  -2   9     5269.09     5108.83     75.49 o 
  -3  -2   9     2996.62     3069.54     60.08 o 
  -2  -2   9      983.18      734.68     16.03 o 
  -1  -2   9     3995.03     3993.86     58.62 o 
   0  -2   9      372.66      354.88     16.33 o 
   1  -2   9     2731.26     2738.93     42.74 o 
   2  -2   9     1149.75     1218.07     22.95 o 
   3  -2   9    10841.63    11346.57    152.67 o 
   4  -2   9     2453.82     2529.25     51.43 o 
   5  -2   9      703.44      770.78     24.57 o 
   6  -2   9      676.84      657.16     23.81 o 
   7  -2   9     1275.49     1163.87     34.54 o 
   8  -2   9     2084.35     2073.48     51.58 o 
   9  -2   9      185.12      165.34     17.03 o 
  10  -2   9       66.22       53.95     13.47 o 
  11  -2   9      287.56      321.16     41.99 o 
 -12  -1   9      126.52      159.88     41.92 o 
 -11  -1   9      673.08      696.67     39.20 o 
 -10  -1   9       41.35       25.42     13.81 o 
  -9  -1   9     1312.27     1240.59     47.09 o 
  -8  -1   9      832.55      766.55     34.72 o 
  -7  -1   9      694.42      684.04     31.32 o 
  -6  -1   9     1133.79     1090.61     34.79 o 
  -5  -1   9      144.30      156.86      8.79 o 
  -4  -1   9       32.71       33.73      4.76 o 
  -3  -1   9      328.24      177.13      7.66 o 
  -2  -1   9     2114.76     2059.28     33.70 o 
  -1  -1   9      379.13      376.84     11.95 o 
   0  -1   9      118.29       85.80      5.88 o 
   1  -1   9      963.98     1110.53     21.51 o 
   2  -1   9     4555.78     4678.76     68.03 o 
   3  -1   9      281.07      259.02     14.41 o 
   4  -1   9      406.32      463.88     18.10 o 
   5  -1   9       82.28       72.56      9.50 o 
   6  -1   9      821.16      755.00     25.89 o 
   7  -1   9     2454.28     2275.05     53.07 o 
   8  -1   9        0.89       -9.14      9.14 o 
   9  -1   9        7.80       13.44      9.98 o 
  10  -1   9      104.61       97.54     15.50 o 
  11  -1   9        7.23       19.13     16.54 o 
 -12   0   9      533.48      487.71     35.64 o 
 -11   0   9      331.67      317.97     28.58 o 
 -10   0   9      105.35      137.80     20.73 o 
  -9   0   9      369.03      377.01     26.73 o 
  -8   0   9     1620.68     1647.91    106.90 o 
  -7   0   9     3056.02     3002.28     61.78 o 
  -6   0   9     1181.75     1167.60     36.76 o 
  -5   0   9       66.86       68.11      9.03 o 
  -4   0   9     4888.56     4859.36     85.82 o 
  -3   0   9    10030.44    10354.25    164.12 o 
  -2   0   9      496.23      369.64     14.89 o 
  -1   0   9       57.65       74.33      5.38 o 
   0   0   9     4016.43     4152.05     69.36 o 
   1   0   9     1181.21     1406.74     25.74 o 
   2   0   9       79.70      106.07      6.12 o 
   3   0   9     5799.87     5514.25    116.37 o 
   4   0   9       30.57       24.53      7.35 o 
   5   0   9      296.42      284.48     25.74 o 
   6   0   9     2186.84     2171.11     50.10 o 
   7   0   9     3006.96     2836.90     89.26 o 
   8   0   9      445.44      422.94     22.27 o 
   9   0   9        0.71        7.50      9.84 o 
  10   0   9      223.26      243.61     20.99 o 
  11   0   9      100.20      128.24     23.02 o 
 -12   1   9      336.58      451.08     44.34 o 
 -11   1   9       31.67       16.78     15.60 o 
 -10   1   9      187.02      225.88     30.78 o 
  -9   1   9     1733.90     1601.94     54.94 o 
  -8   1   9        3.91        4.46      9.55 o 
  -7   1   9        7.22       -1.71      8.97 o 
  -6   1   9     1928.77     1791.86     97.89 o 
  -5   1   9      198.88      187.95     13.51 o 
  -4   1   9      756.27      742.88     28.96 o 
  -3   1   9      787.04      606.40     19.33 o 
  -2   1   9     1832.53     1761.28     41.13 o 
  -1   1   9       22.32       12.67      3.47 o 
   0   1   9       55.73       44.77      4.70 o 
   1   1   9      510.04      422.65     12.12 o 
   2   1   9     3170.62     3273.49     50.83 o 
   3   1   9     1701.85     1817.55     40.11 o 
   4   1   9      510.21      525.60     19.68 o 
   5   1   9       75.55       56.86      8.93 o 
   6   1   9      542.94      502.01     21.52 o 
   7   1   9      212.13      216.41     16.55 o 
   8   1   9       12.92       20.59     12.03 o 
   9   1   9      270.37      237.93     19.93 o 
  10   1   9        2.79       14.99     19.90 o 
 -11   2   9      162.25      213.93     26.23 o 
 -10   2   9      306.80      346.80     27.69 o 
  -9   2   9       26.24       18.48     12.16 o 
  -8   2   9     4115.77     3928.67     78.75 o 
  -7   2   9      397.77      377.52     22.38 o 
  -6   2   9      532.79      462.60     26.34 o 
  -5   2   9      427.17      404.64     19.08 o 
  -4   2   9     3408.49     3351.84     64.16 o 
  -3   2   9     5187.92     5252.69     91.26 o 
  -2   2   9     4179.89     4227.95     89.42 o 
  -1   2   9     2764.21     2921.32     45.35 o 
   0   2   9     1707.26     1534.12     27.72 o 
   1   2   9       10.60       27.90      4.77 o 
   2   2   9        3.20        7.58      3.26 o 
   3   2   9      309.35      268.43     18.96 o 
   4   2   9     1751.90     1878.11     73.45 o 
   5   2   9     1510.98     1422.29     57.12 o 
   6   2   9      409.58      374.01     19.22 o 
   7   2   9     2618.69     2408.11     56.65 o 
   8   2   9        3.74       21.66     11.35 o 
   9   2   9      305.06      324.57     21.52 o 
  10   2   9      187.68      231.74     28.41 o 
 -11   3   9        5.75        5.02     15.02 o 
 -10   3   9     1077.19     1035.54     45.38 o 
  -9   3   9     1871.78     1910.69    158.04 o 
  -8   3   9       48.45       45.67     10.62 o 
  -7   3   9        6.09        7.79      7.87 o 
  -6   3   9      610.63      613.68     28.41 o 
  -5   3   9       13.71       15.12      6.73 o 
  -4   3   9     6161.35     6170.89    106.65 o 
  -3   3   9     3465.26     3351.44     63.84 o 
  -2   3   9     1250.25     1247.51     30.84 o 
  -1   3   9     1384.56     1589.31     31.98 o 
   0   3   9      279.92      245.42      9.44 o 
   1   3   9     1871.16     1998.61     35.02 o 
   2   3   9      112.11       92.91      8.90 o 
   3   3   9      178.32      168.24     16.52 o 
   4   3   9      838.19      674.96     23.31 o 
   5   3   9     1062.15      945.89     29.78 o 
   6   3   9     7681.44     7690.57    135.09 o 
   7   3   9        6.19       17.05      8.86 o 
   8   3   9      542.52      580.77     47.28 o 
   9   3   9        8.80        7.08     10.11 o 
  10   3   9       70.53      120.41     35.97 o 
 -11   4   9      165.62      117.88     21.92 o 
 -10   4   9      525.69      554.18     34.19 o 
  -9   4   9       15.45       10.18      9.34 o 
  -8   4   9     1244.83     1217.12     61.53 o 
  -7   4   9      585.73      645.66     26.20 o 
  -6   4   9      820.79      837.42     75.35 o 
  -5   4   9      505.44      507.46     20.80 o 
  -4   4   9     2371.65     2428.82     51.68 o 
  -3   4   9     4734.31     4478.75     81.80 o 
  -2   4   9     2456.18     2404.60     49.63 o 
  -1   4   9        3.80       -3.73      4.23 o 
   0   4   9      265.23      198.59      8.91 o 
   1   4   9       79.46      109.67      7.48 o 
   2   4   9     2940.69     2937.88     48.41 o 
   3   4   9      290.30      245.16     13.91 o 
   4   4   9      393.28      399.56     18.46 o 
   5   4   9      704.16      637.15     24.17 o 
   6   4   9      748.46      727.04     27.54 o 
   7   4   9     1535.85     1606.74     48.04 o 
   8   4   9        5.57       11.86     10.37 o 
   9   4   9       95.08      116.63     22.44 o 
  10   4   9       11.19        5.29     15.62 o 
 -11   5   9        0.07       -7.84     20.13 o 
 -10   5   9      300.15      285.66     26.16 o 
  -9   5   9     3344.88     3174.33     94.81 o 
  -8   5   9      122.20      125.81     14.88 o 
  -7   5   9      137.52      101.99     13.65 o 
  -6   5   9        9.84       14.75      8.09 o 
  -5   5   9       26.49       15.34      7.41 o 
  -4   5   9     1061.45      944.69     44.02 o 
  -3   5   9    11822.63    11931.00    191.64 o 
  -2   5   9     6227.34     6461.65    110.78 o 
  -1   5   9        1.70       -4.39      4.39 o 
   0   5   9        2.12       -0.21      4.66 o 
   1   5   9     3906.99     3927.47     61.48 o 
   2   5   9        1.64        6.10      4.31 o 
   3   5   9       84.62       71.12      9.54 o 
   4   5   9     3210.22     3039.62     63.20 o 
   5   5   9      848.41      800.63     28.27 o 
   6   5   9     4166.85     4111.01     83.21 o 
   7   5   9       13.82       17.03      9.50 o 
   8   5   9     1859.24     1738.62    101.27 o 
   9   5   9       28.68       44.36     18.34 o 
 -11   6   9       39.45       42.80     27.67 o 
 -10   6   9      680.75      566.45     51.95 o 
  -9   6   9        0.55       -2.12     10.41 o 
  -8   6   9     2715.76     2858.66     66.25 o 
  -7   6   9      231.67      195.96     24.00 o 
  -6   6   9      614.23      577.75     25.14 o 
  -5   6   9     1545.79     1484.53     48.99 o 
  -4   6   9      543.93      515.34     28.07 o 
  -3   6   9     3845.84     3817.01     73.69 o 
  -2   6   9       83.80       66.78     10.60 o 
  -1   6   9      522.69      555.39     20.19 o 
   0   6   9      209.59      181.47     14.70 o 
   1   6   9      413.33      345.73     13.69 o 
   2   6   9     2418.75     2665.16     46.38 o 
   3   6   9     1020.64     1002.37     29.57 o 
   4   6   9       61.08       67.06     10.60 o 
   5   6   9      873.60      856.62     29.61 o 
   6   6   9      903.66      892.33     42.65 o 
   7   6   9     4225.67     4409.01     90.66 o 
   8   6   9        9.64       21.49     15.18 o 
   9   6   9       63.44       61.15     25.44 o 
 -11   7   9       29.51       39.73     25.59 o 
 -10   7   9       61.99       14.91     26.90 o 
  -9   7   9     1777.32     1668.28     97.41 o 
  -8   7   9       14.64        7.60      9.88 o 
  -7   7   9      573.65      668.63     28.54 o 
  -6   7   9      636.00      570.00     24.91 o 
  -5   7   9     2926.77     3014.76     64.72 o 
  -4   7   9     1345.54     1330.30     36.70 o 
  -3   7   9     1010.02      944.90     29.22 o 
  -2   7   9     1520.66     1366.90     35.72 o 
  -1   7   9      148.76      198.82     13.14 o 
   0   7   9      497.68      453.39     18.64 o 
   1   7   9     2896.98     2894.94     79.33 o 
   2   7   9     1286.44     1171.53     35.35 o 
   3   7   9      583.36      613.74     23.10 o 
   4   7   9       44.32       32.91     10.43 o 
   5   7   9      276.79      277.49     24.15 o 
   6   7   9     1518.46     1544.61     44.01 o 
   7   7   9        0.63       -3.00     10.09 o 
   8   7   9     2144.13     2272.61     76.64 o 
   9   7   9      226.22      213.16     28.81 o 
 -10   8   9      202.87      202.52     25.74 o 
  -9   8   9      244.05      284.28     26.89 o 
  -8   8   9      894.58      939.86     43.74 o 
  -7   8   9       23.00       13.78     13.93 o 
  -6   8   9      785.40      848.19     31.49 o 
  -5   8   9      336.44      328.75     18.87 o 
  -4   8   9      208.41      214.99     13.49 o 
  -3   8   9      715.78      659.59     24.54 o 
  -2   8   9        3.30        3.56      6.13 o 
  -1   8   9       40.57       47.84      8.76 o 
   0   8   9      119.93      111.02     11.55 o 
   1   8   9     1405.89     1249.95     46.80 o 
   2   8   9      897.87      881.56     27.84 o 
   3   8   9      342.32      320.13     17.59 o 
   4   8   9      214.58      255.77     17.15 o 
   5   8   9       55.53       57.78     11.32 o 
   6   8   9        4.78       -2.94      8.80 o 
   7   8   9     3155.27     3092.26     90.89 o 
   8   8   9       49.09       44.45     19.37 o 
 -10   9   9      128.38       93.89     36.43 o 
  -9   9   9       27.67       46.78     22.25 o 
  -8   9   9      130.43      127.79     20.81 o 
  -7   9   9      989.72     1029.90     45.75 o 
  -6   9   9      504.34      497.36     24.55 o 
  -5   9   9     1482.80     1368.49     39.74 o 
  -4   9   9     1866.30     1903.30     56.93 o 
  -3   9   9     1040.97     1114.82     37.50 o 
  -2   9   9      266.39      259.14     27.71 o 
  -1   9   9        1.05       -2.87      6.41 o 
   0   9   9      283.86      287.31     16.38 o 
   1   9   9      115.59      117.99     12.17 o 
   2   9   9      665.45      698.34     32.29 o 
   3   9   9      505.72      455.37     21.28 o 
   4   9   9      510.53      488.25     27.63 o 
   5   9   9       13.79       20.82      9.23 o 
   6   9   9      406.65      336.81     24.18 o 
   7   9   9      257.38      264.99     28.98 o 
   8   9   9      988.52     1003.42     49.80 o 
  -9  10   9      377.09      374.68     71.74 o 
  -8  10   9      760.07      727.67     40.29 o 
  -7  10   9        6.84        2.86     13.21 o 
  -6  10   9      786.17      836.69     51.22 o 
  -5  10   9      510.47      479.23     40.08 o 
  -4  10   9        5.38        9.06      8.20 o 
  -3  10   9      494.02      461.39     21.78 o 
  -2  10   9      174.01      197.59     15.51 o 
  -1  10   9      756.47      790.50     27.48 o 
   0  10   9      229.01      161.70     14.55 o 
   1  10   9     2057.11     2097.97     49.51 o 
   2  10   9      485.67      502.52     28.38 o 
   3  10   9      266.48      268.91     25.51 o 
   4  10   9        7.68       -5.17      9.95 o 
   5  10   9       46.57       61.76     12.77 o 
   6  10   9      638.65      584.73     35.80 o 
   7  10   9     1367.76     1486.44    160.77 o 
  -9  11   9      233.44      215.79     28.16 o 
  -8  11   9       63.33       60.71     19.58 o 
  -7  11   9     2006.07     1977.21    181.21 o 
  -6  11   9        5.19       40.36     26.13 o 
  -5  11   9       19.01        1.23     13.68 o 
  -4  11   9       69.82       88.42     14.36 o 
  -3  11   9        8.30       20.81     10.26 o 
  -2  11   9      224.00      213.82     16.51 o 
  -1  11   9      131.76      144.47     14.33 o 
   0  11   9       29.80       45.54     13.59 o 
   1  11   9      784.32      706.61     33.56 o 
   2  11   9     1258.63     1300.89     48.09 o 
   3  11   9      848.05      721.34     35.24 o 
   4  11   9       20.30       -1.53     10.13 o 
   5  11   9      469.17      435.19     42.38 o 
   6  11   9      119.33       98.49     20.10 o 
   7  11   9      647.21      652.64     40.86 o 
  -8  12   9      866.91      940.82     48.54 o 
  -7  12   9      247.78      271.97     29.32 o 
  -6  12   9       82.31       68.01     18.32 o 
  -5  12   9      443.01      389.41     30.26 o 
  -4  12   9      260.90      327.73     26.99 o 
  -3  12   9      571.93      594.89     25.99 o 
  -2  12   9       43.16       24.70      9.70 o 
  -1  12   9      107.87       88.24     12.60 o 
   0  12   9      160.86      173.00     16.05 o 
   1  12   9       17.12       25.00     11.64 o 
   2  12   9     1571.00     1569.75     54.67 o 
   3  12   9       60.54       61.17     15.31 o 
   4  12   9      191.84      158.89     20.69 o 
   5  12   9       20.15       19.15     13.46 o 
   6  12   9      797.60      812.37     62.71 o 
  -8  13   9      388.67      389.77     33.98 o 
  -7  13   9     1371.45     1479.05     74.04 o 
  -6  13   9      139.93      157.98     23.64 o 
  -5  13   9       42.58       43.41     15.84 o 
  -4  13   9      551.06      581.98     35.79 o 
  -3  13   9      115.56       99.83     19.49 o 
  -2  13   9       82.20      109.64     17.76 o 
  -1  13   9      132.17      159.09     16.37 o 
   0  13   9      132.85      141.45     19.39 o 
   1  13   9      518.71      552.06     40.23 o 
   2  13   9      819.42      721.10     36.27 o 
   3  13   9      575.60      638.78     35.02 o 
   4  13   9      331.24      403.93     28.81 o 
   5  13   9      585.69      644.38     55.18 o 
  -7  14   9      312.68      258.60     35.35 o 
  -6  14   9      247.52      291.88     30.10 o 
  -5  14   9      952.45      927.88     65.51 o 
  -4  14   9      929.00      966.01     46.22 o 
  -3  14   9      403.02      380.64     30.05 o 
  -2  14   9       10.34        8.21     10.04 o 
  -1  14   9      174.76      148.37     20.64 o 
   0  14   9      388.57      342.23     41.41 o 
   1  14   9      360.23      375.01     27.59 o 
   2  14   9      405.01      459.99     31.05 o 
   3  14   9     1516.61     1554.61     57.63 o 
   4  14   9      190.30      213.82     49.34 o 
  -6  15   9      437.42      439.91     47.72 o 
  -5  15   9       37.62       50.69     21.79 o 
  -4  15   9      608.72      552.32     37.65 o 
  -3  15   9      983.91      903.68     45.31 o 
  -2  15   9       68.32       54.19     17.60 o 
  -1  15   9      638.03      545.82     33.74 o 
   0  15   9       16.77       15.98     18.21 o 
   1  15   9       45.49       64.71     16.46 o 
   2  15   9      186.83      201.93     24.07 o 
   3  15   9      112.22       99.24     23.71 o 
  -5  16   9      184.51      182.60     43.19 o 
  -4  16   9     1553.48     1677.86     94.68 o 
  -3  16   9      181.43      130.18     22.62 o 
  -2  16   9       73.92       96.12     21.06 o 
  -1  16   9       11.50       11.00     16.91 o 
   0  16   9      535.97      532.41     48.65 o 
   1  16   9       40.12       39.04     21.52 o 
   2  16   9        6.09       54.49     21.83 o 
  -2 -23  10       12.71       15.23     16.47 o 
  -1 -23  10        5.39       -4.72     14.96 o 
   0 -23  10      770.40      871.16     46.24 o 
   1 -23  10      122.89      133.54     23.68 o 
   2 -23  10      417.09      477.61     35.18 o 
   3 -23  10     2098.09     1978.04     71.94 o 
   4 -23  10      214.99      216.26     26.41 o 
  -3 -22  10      164.22      194.85     35.16 o 
  -2 -22  10        2.69        6.04     14.49 o 
  -1 -22  10     1026.39     1084.80     51.31 o 
   0 -22  10       57.96       69.32     18.54 o 
   1 -22  10      167.56      184.56     26.51 o 
   2 -22  10      908.36     1051.86     53.49 o 
   3 -22  10      577.97      582.97     29.72 o 
   4 -22  10      671.22      700.72     44.51 o 
   5 -22  10      219.37      222.01     23.06 o 
  -5 -21  10      110.21       76.72     21.53 o 
  -4 -21  10     1099.69     1160.96     63.90 o 
  -3 -21  10      458.28      424.09     32.36 o 
  -2 -21  10       78.38       65.90     18.44 o 
  -1 -21  10     1143.80     1077.22     49.19 o 
   0 -21  10      985.54     1076.90     48.85 o 
   1 -21  10      277.44      273.42     27.51 o 
   2 -21  10        6.68       27.10     13.84 o 
   3 -21  10      895.97      872.14     35.03 o 
   4 -21  10        6.81       15.61     12.14 o 
   5 -21  10      303.79      323.30     23.96 o 
   6 -21  10       98.67       96.11     19.22 o 
  -6 -20  10      831.83      905.81     47.13 o 
  -5 -20  10       80.49       94.83     20.39 o 
  -4 -20  10       56.76       41.38     17.58 o 
  -3 -20  10      437.95      413.54     32.04 o 
  -2 -20  10      593.63      504.31     49.87 o 
  -1 -20  10       33.49       57.99     17.07 o 
   0 -20  10      996.86     1006.91     46.28 o 
   1 -20  10      470.75      485.86     46.38 o 
   2 -20  10      830.77      848.69     33.14 o 
   3 -20  10     1225.71     1235.06     40.85 o 
   4 -20  10      253.91      274.41     21.24 o 
   5 -20  10        3.80       12.19     11.94 o 
   6 -20  10       31.06       40.41     13.25 o 
   7 -20  10      415.60      465.60     27.97 o 
  -6 -19  10      129.95      159.49     24.02 o 
  -5 -19  10      361.43      368.48     30.56 o 
  -4 -19  10       41.09       26.98     14.56 o 
  -3 -19  10      614.18      696.92     38.45 o 
  -2 -19  10       64.59       92.44     39.38 o 
  -1 -19  10      704.34      730.04     37.81 o 
   0 -19  10       64.66       85.96     17.65 o 
   1 -19  10       48.85       19.85     12.52 o 
   2 -19  10       50.56       40.27     12.40 o 
   3 -19  10      229.06      238.96     19.83 o 
   4 -19  10     1660.94     1650.64     48.18 o 
   5 -19  10       25.37       28.82     12.69 o 
   6 -19  10       45.87       38.76     12.94 o 
   7 -19  10        4.30       -4.62     11.92 o 
   8 -19  10      163.78      164.44     25.34 o 
  -7 -18  10      176.90      176.51     19.24 o 
  -6 -18  10     1371.92     1317.62     44.31 o 
  -5 -18  10      150.09      127.78     21.02 o 
  -4 -18  10      389.50      376.65     29.02 o 
  -3 -18  10      213.19      180.74     28.13 o 
  -2 -18  10     1161.85     1146.27     46.95 o 
  -1 -18  10       41.84       15.87     13.02 o 
   0 -18  10       61.73       60.38     14.78 o 
   1 -18  10       27.83       34.96     11.23 o 
   2 -18  10      496.56      513.99     28.45 o 
   3 -18  10     1779.13     1773.07     48.10 o 
   4 -18  10     4509.02     4745.62     96.00 o 
   5 -18  10     2055.81     2059.50     54.77 o 
   6 -18  10      381.39      393.15     34.10 o 
   7 -18  10        2.89       11.07     11.63 o 
   8 -18  10       81.29       71.45     20.17 o 
  -8 -17  10      362.04      341.96     24.81 o 
  -7 -17  10        5.30        8.14     11.45 o 
  -6 -17  10       98.20      103.47     15.68 o 
  -5 -17  10       21.89       12.53     10.28 o 
  -4 -17  10      430.87      487.59     30.96 o 
  -3 -17  10     1734.09     1675.23     58.23 o 
  -2 -17  10        1.41       -8.09     10.12 o 
  -1 -17  10      478.88      470.29     61.79 o 
   0 -17  10       15.02       31.65     12.70 o 
   1 -17  10       32.44       43.37     10.13 o 
   2 -17  10      642.45      628.86     25.80 o 
   3 -17  10     4230.23     4278.12     74.96 o 
   4 -17  10     5164.74     5203.11    101.53 o 
   5 -17  10     1109.57     1082.87     36.56 o 
   6 -17  10      663.90      697.57     30.32 o 
   7 -17  10       85.91       74.97     14.67 o 
   8 -17  10       75.80       71.04     19.30 o 
   9 -17  10      191.81      173.56     38.46 o 
  -8 -16  10       25.80       18.31     12.48 o 
  -7 -16  10       44.48       47.63     12.97 o 
  -6 -16  10     1556.55     1520.21     50.61 o 
  -5 -16  10      711.26      664.23     30.73 o 
  -4 -16  10      484.74      481.80     32.70 o 
  -3 -16  10      382.30      391.38     26.35 o 
  -2 -16  10     1024.06     1046.66     42.16 o 
  -1 -16  10      364.29      366.99     25.26 o 
   0 -16  10     1168.30     1087.38     42.32 o 
   1 -16  10        7.56        2.51      6.86 o 
   2 -16  10        0.76        3.92      7.53 o 
   3 -16  10      870.58      864.17     26.25 o 
   4 -16  10     1737.93     1767.60     47.12 o 
   5 -16  10     1401.55     1298.83     42.60 o 
   6 -16  10      311.77      322.28     21.35 o 
   7 -16  10      158.79      130.84     16.73 o 
   8 -16  10      885.26      857.92     65.24 o 
   9 -16  10      180.51      184.56     25.62 o 
  -9 -15  10      151.40      202.17     43.88 o 
  -8 -15  10      364.28      421.44     27.55 o 
  -7 -15  10       12.85       12.98     10.98 o 
  -6 -15  10      333.84      340.17     21.03 o 
  -5 -15  10      382.20      375.26     24.15 o 
  -4 -15  10     2257.85     2141.18     52.35 o 
  -3 -15  10      766.43      791.44     36.22 o 
  -2 -15  10     1285.65     1229.36     44.98 o 
  -1 -15  10     1983.80     1782.55     89.64 o 
   0 -15  10      112.76      126.01     12.33 o 
   1 -15  10       65.02       57.80     16.77 o 
   2 -15  10        4.73        7.41      6.66 o 
   3 -15  10      453.82      437.19     18.01 o 
   4 -15  10     3962.51     3905.23    119.71 o 
   5 -15  10     1502.35     1468.34     41.58 o 
   6 -15  10       99.22      107.79     21.40 o 
   7 -15  10      899.74      833.28     41.12 o 
   8 -15  10      378.32      377.08     31.00 o 
   9 -15  10      165.26      203.11     45.26 o 
  10 -15  10       23.83       39.06     18.57 o 
  -9 -14  10      146.91      213.44     21.86 o 
  -8 -14  10      310.14      230.56     32.01 o 
  -7 -14  10       58.89       61.48     12.98 o 
  -6 -14  10     1365.49     1266.32     39.40 o 
  -5 -14  10      578.42      553.52     24.35 o 
  -4 -14  10      571.67      565.15     23.75 o 
  -3 -14  10      655.58      607.26     29.18 o 
  -2 -14  10     6377.96     6169.92    134.68 o 
  -1 -14  10       69.78       57.81     13.03 o 
   0 -14  10     9067.16     9228.49    185.82 o 
   1 -14  10     1027.33     1065.54     31.34 o 
   2 -14  10      119.81      121.47     12.13 o 
   3 -14  10     2656.98     2611.48     57.46 o 
   4 -14  10       33.90       38.13      9.30 o 
   5 -14  10     1919.94     1944.89     48.60 o 
   6 -14  10      723.35      728.74     28.27 o 
   7 -14  10      469.85      448.36     30.37 o 
   8 -14  10      338.36      275.80     28.42 o 
   9 -14  10       98.55      123.48     22.76 o 
  10 -14  10      236.64      297.76     32.57 o 
  -9 -13  10      153.63      193.04     23.73 o 
  -8 -13  10      449.57      467.10     34.12 o 
  -7 -13  10      289.60      274.68     19.22 o 
  -6 -13  10       93.86       80.22     12.57 o 
  -5 -13  10     1212.85     1141.49     35.06 o 
  -4 -13  10       70.81       87.00     11.09 o 
  -3 -13  10       61.48       63.15      9.67 o 
  -2 -13  10      338.76      332.53     22.71 o 
  -1 -13  10     7733.56     8109.90    115.88 o 
   0 -13  10     2291.32     2145.13    111.80 o 
   1 -13  10       98.83       95.02     13.79 o 
   2 -13  10     2196.67     2065.91     47.16 o 
   3 -13  10      514.23      498.85     20.50 o 
   4 -13  10     3206.33     3492.80     70.82 o 
   5 -13  10      280.18      272.96     17.29 o 
   6 -13  10        1.53        9.43      8.75 o 
   7 -13  10       25.34       12.27     12.38 o 
   8 -13  10     1609.95     1550.09     82.42 o 
   9 -13  10       26.88       46.77     16.28 o 
  10 -13  10      702.66      692.13     42.03 o 
 -10 -12  10     3606.91     3849.80    226.36 o 
  -9 -12  10       86.38       92.92     17.91 o 
  -8 -12  10      265.13      285.43     20.07 o 
  -7 -12  10       56.36       45.09     11.86 o 
  -6 -12  10      378.33      419.43     21.54 o 
  -5 -12  10       22.61        6.93      8.93 o 
  -4 -12  10     1139.88     1116.83     37.95 o 
  -3 -12  10      108.55      117.06     11.67 o 
  -2 -12  10     2633.85     2244.05     48.45 o 
  -1 -12  10      616.19      482.56     14.91 o 
   0 -12  10      523.64      519.68     15.17 o 
   1 -12  10      333.52      316.69     15.41 o 
   2 -12  10       77.88       62.71      8.74 o 
   3 -12  10      200.33      175.52     12.76 o 
   4 -12  10     1633.71     1633.28     40.99 o 
   5 -12  10     2939.16     2942.37     64.98 o 
   6 -12  10      655.71      618.16     27.19 o 
   7 -12  10      414.75      345.08     26.49 o 
   8 -12  10      937.66      843.83     42.05 o 
   9 -12  10     1158.07     1094.26     67.51 o 
  10 -12  10       15.75       22.88     14.11 o 
 -10 -11  10        8.37        1.63     12.25 o 
  -9 -11  10      221.18      253.10     23.01 o 
  -8 -11  10      279.67      312.84     20.57 o 
  -7 -11  10     2797.79     2957.37     66.35 o 
  -6 -11  10      520.94      513.15     38.17 o 
  -5 -11  10     2398.20     2175.06     50.69 o 
  -4 -11  10       10.26       20.84      7.02 o 
  -3 -11  10       19.80       25.46      6.98 o 
  -2 -11  10      805.70      826.93     24.72 o 
  -1 -11  10    14686.31    14860.71    199.57 o 
   0 -11  10     1515.42     1360.77     29.25 o 
   1 -11  10       23.22       36.27      5.45 o 
   2 -11  10       31.15       35.39      6.93 o 
   3 -11  10       60.25       43.98      7.86 o 
   4 -11  10     1420.78     1426.92     53.45 o 
   5 -11  10     3198.94     3107.37     63.97 o 
   6 -11  10     1485.99     1480.41     57.83 o 
   7 -11  10        1.02       23.26     13.31 o 
   8 -11  10     1411.77     1374.44     53.65 o 
   9 -11  10      849.51      869.62     43.47 o 
  10 -11  10      522.12      516.66     36.31 o 
  11 -11  10      209.98      181.70     26.43 o 
 -10 -10  10     2598.30     2832.68     70.47 o 
  -9 -10  10      628.68      624.36     36.43 o 
  -8 -10  10      454.30      451.45     29.26 o 
  -7 -10  10      268.92      256.42     17.61 o 
  -6 -10  10       68.42       62.56     10.23 o 
  -5 -10  10      472.99      439.13     19.80 o 
  -4 -10  10     1647.11     1593.64     39.16 o 
  -3 -10  10      218.07      208.20     12.42 o 
  -2 -10  10      781.02      735.38     18.46 o 
  -1 -10  10     5524.12     5642.08     82.55 o 
   0 -10  10      292.82      240.32     12.58 o 
   1 -10  10     1451.51     1277.77     26.24 o 
   2 -10  10     3825.13     3822.17     59.31 o 
   3 -10  10      389.15      449.15     18.46 o 
   4 -10  10        3.79       10.45      6.59 o 
   5 -10  10      435.20      480.73     19.77 o 
   6 -10  10     2139.96     2096.27     81.00 o 
   7 -10  10        1.79       -7.02     11.01 o 
   8 -10  10     1276.35     1214.48     49.41 o 
   9 -10  10     1843.91     1991.21     82.69 o 
  10 -10  10      191.78      219.99     50.49 o 
  11 -10  10       69.44       67.62     20.41 o 
 -11  -9  10     2633.21     2652.41     89.91 o 
 -10  -9  10       69.32       66.75     14.71 o 
  -9  -9  10      999.80      961.45     39.94 o 
  -8  -9  10      249.35      214.34     18.15 o 
  -7  -9  10     1088.67     1095.57     34.45 o 
  -6  -9  10      416.69      439.65     20.40 o 
  -5  -9  10      529.79      472.47     41.77 o 
  -4  -9  10       32.70       50.38      8.03 o
[truncated: 339,102 more chars]
